# Supplementary material for: Diversification of division mechanisms in endospore-forming bacteria revealed by analyses of peptidoglycan synthesis in Clostridioides difficile
Source: Nat Commun. 2023 Dec 2;14:7975. doi: 10.1038/s41467-023-43595-3 (PMC10693644; doi:10.1038/s41467-023-43595-3)
Supplement: Supplementary file 6 — Source data [file 41467_2023_43595_MOESM6_ESM.xlsx]

## Sheet: Fig. 2a
	Source Data for Fig. 2a
	Time	WT			∆spoVD			∆spoVE
		Rep 1	Rep 2	Rep 3	Rep 1	Rep 2	Rep 3	Rep 1	Rep 2	Rep 3
	0:00:00	0.0153333	0.0143333	0.016	0.0196667	0.015	0.016	0.0166667	0.015	0.0153333
	0:15:00	0.018	0.017	0.018	0.0216667	0.0173333	0.018	0.0176667	0.016	0.0173333
	0:30:00	0.022	0.021	0.0216667	0.026	0.0216667	0.0223333	0.021	0.0186667	0.0206667
	0:45:00	0.028	0.0276667	0.0276667	0.032	0.0276667	0.0273333	0.0263333	0.0226667	0.025
	1:00:00	0.035	0.0353333	0.0343333	0.039	0.0346667	0.0343333	0.032	0.0283333	0.031
	1:15:00	0.044	0.045	0.043	0.0476667	0.0436667	0.043	0.039	0.034	0.0383333
	1:30:00	0.056	0.0576667	0.0543333	0.0593333	0.056	0.0536667	0.0476667	0.0416667	0.047
	1:45:00	0.07	0.0726667	0.0683333	0.0736667	0.0706667	0.0676667	0.059	0.0513333	0.0583333
	2:00:00	0.0843333	0.0886667	0.084	0.0883333	0.086	0.0826667	0.0723333	0.0636667	0.0716667
	2:15:00	0.101667	0.106667	0.101	0.104667	0.103333	0.1	0.0866667	0.0766667	0.0863333
	2:30:00	0.120667	0.127333	0.121333	0.123333	0.124667	0.121	0.102667	0.0913333	0.103333
	2:45:00	0.143667	0.148	0.143667	0.144667	0.147333	0.143	0.122	0.108333	0.120667
	3:00:00	0.163667	0.169	0.164667	0.164	0.166	0.161333	0.143	0.128333	0.141
	3:15:00	0.186667	0.189667	0.186333	0.183667	0.187	0.182	0.162667	0.146333	0.160333
	3:30:00	0.209	0.209333	0.207333	0.205	0.206333	0.202333	0.182333	0.166333	0.179333
	3:45:00	0.228667	0.225667	0.226667	0.224333	0.223	0.221667	0.205667	0.187667	0.201333
	4:00:00	0.245667	0.241667	0.243	0.241	0.239	0.237667	0.226333	0.211	0.221
	4:15:00	0.262	0.258667	0.259333	0.256667	0.255333	0.255333	0.244	0.230667	0.237333
	4:30:00	0.279333	0.278	0.278667	0.277333	0.274667	0.273	0.259667	0.247333	0.251667
	4:45:00	0.297667	0.297667	0.298	0.299667	0.295667	0.293667	0.276	0.263333	0.269
	5:00:00	0.316333	0.315333	0.317	0.317	0.315667	0.314333	0.295333	0.281333	0.287
	5:15:00	0.332	0.329667	0.333333	0.334	0.333	0.332333	0.314333	0.299	0.305
	5:30:00	0.345333	0.341333	0.346	0.348333	0.347333	0.346667	0.329333	0.315667	0.320333
	5:45:00	0.357	0.352333	0.357667	0.361	0.359333	0.359	0.343333	0.331333	0.333
	6:00:00	0.366667	0.362	0.368	0.373333	0.37	0.371333	0.354	0.345	0.344
	6:15:00	0.375333	0.371	0.377333	0.383333	0.379333	0.382	0.366333	0.357333	0.355
	6:30:00	0.381667	0.378667	0.385333	0.392	0.387	0.393333	0.375	0.367333	0.363667
	6:45:00	0.387667	0.385	0.391667	0.399333	0.395	0.399667	0.383333	0.376333	0.371
	7:00:00	0.393333	0.391667	0.398333	0.406	0.400333	0.407	0.389333	0.384	0.378
	7:15:00	0.398	0.396667	0.403667	0.41	0.405667	0.411	0.393333	0.388333	0.382667
	7:30:00	0.401	0.401	0.408333	0.414667	0.41	0.415667	0.397333	0.394	0.387333
	7:45:00	0.404	0.404	0.412667	0.419333	0.413	0.42	0.402333	0.400333	0.392667
	8:00:00	0.404667	0.406	0.414667	0.419667	0.414	0.422	0.404	0.402333	0.395667
	8:15:00	0.406333	0.408667	0.416333	0.421667	0.415	0.424333	0.405667	0.404	0.397667
	8:30:00	0.409333	0.411667	0.419333	0.423667	0.417333	0.426	0.405333	0.403	0.398333
	8:45:00	0.412	0.413667	0.422333	0.426	0.420667	0.428667	0.407	0.403667	0.398667
	9:00:00	0.412333	0.414667	0.425333	0.427667	0.423667	0.432	0.408333	0.405667	0.401667
	9:15:00	0.412667	0.415	0.427667	0.427667	0.424667	0.435333	0.411	0.409	0.407
	9:30:00	0.413333	0.415	0.429667	0.428	0.425	0.438667	0.412667	0.411	0.412667
	9:45:00	0.414333	0.415667	0.431333	0.428	0.426333	0.441	0.414333	0.414333	0.417333
	9:59:59	0.416	0.416667	0.434333	0.428	0.428	0.444	0.415333	0.416333	0.420333
	10:15:00	0.416667	0.418	0.436667	0.429	0.430333	0.445667	0.416333	0.418333	0.423
	10:30:00	0.417667	0.419	0.438333	0.430333	0.431333	0.449	0.418	0.42	0.426
	10:45:00	0.419	0.421667	0.441333	0.431667	0.434	0.451667	0.419	0.422667	0.429333
	11:00:00	0.418667	0.420667	0.442667	0.431	0.434333	0.453667	0.42	0.424	0.432333
	11:15:00	0.418	0.422333	0.443	0.431	0.435667	0.455	0.42	0.424667	0.433667
	11:30:00	0.417	0.422667	0.445667	0.430333	0.437	0.457667	0.420667	0.426333	0.436667
	11:45:00	0.416333	0.423	0.446	0.43	0.437333	0.458333	0.42	0.427333	0.438333
	12:00:00	0.415333	0.422667	0.447	0.429	0.437	0.459667	0.42	0.428	0.439667
	12:15:00	0.413667	0.422667	0.446667	0.428	0.436667	0.459333	0.42	0.429667	0.440333
	12:30:00	0.413333	0.423	0.447667	0.428	0.437333	0.461333	0.42	0.430333	0.441333
	12:45:00	0.412333	0.423	0.448333	0.426667	0.437333	0.461667	0.419333	0.430333	0.442
	13:00:00	0.411	0.422333	0.447667	0.425333	0.436667	0.461	0.418667	0.43	0.442
	13:15:00	0.408667	0.421	0.446	0.423667	0.435667	0.46	0.416333	0.429333	0.441
	13:30:00	0.405667	0.419	0.443667	0.420667	0.433667	0.458667	0.414667	0.428	0.440667
	13:45:00	0.403	0.416	0.441667	0.418	0.431667	0.456667	0.412	0.425667	0.438667
	14:00:00	0.398333	0.413667	0.438667	0.414667	0.43	0.454667	0.409333	0.423333	0.437
	14:15:00	0.397333	0.412333	0.437333	0.412	0.429333	0.453	0.407333	0.421	0.436
	14:30:00	0.388667	0.406	0.431333	0.406667	0.424333	0.449333	0.402667	0.417333	0.432
	14:45:00	0.390333	0.406	0.431333	0.404	0.423667	0.448333	0.401	0.414667	0.430667
	15:00:00	0.386667	0.401667	0.428	0.399333	0.418	0.444333	0.397667	0.411	0.427333
	15:15:00	0.382	0.398	0.423	0.394	0.414667	0.440333	0.393667	0.407	0.423333
	15:30:00	0.378	0.394333	0.42	0.389333	0.411333	0.437667	0.390333	0.402667	0.421333
	15:45:00	0.374	0.391	0.416333	0.384667	0.407667	0.434	0.385667	0.398667	0.417667
	16:00:00	0.37	0.387333	0.412667	0.381	0.404667	0.431	0.383333	0.395	0.415
	16:15:00	0.366	0.383333	0.409667	0.375	0.400333	0.427	0.378667	0.390333	0.410667
	16:30:00	0.361667	0.379667	0.405667	0.370667	0.397	0.424667	0.375	0.386667	0.407667
	16:45:00	0.357333	0.376333	0.401333	0.365	0.393333	0.420333	0.371333	0.382	0.404
	17:00:00	0.352667	0.371	0.396667	0.359	0.388333	0.415	0.366667	0.377	0.398667
	17:15:00	0.347667	0.367333	0.393	0.354667	0.385333	0.412	0.362667	0.372333	0.396
	17:30:00	0.343333	0.362333	0.386667	0.349	0.379	0.407333	0.356667	0.366667	0.390667
	17:45:00	0.338	0.357	0.382333	0.343	0.373667	0.403	0.351667	0.361667	0.386333
	18:00:00	0.334	0.352333	0.377	0.337667	0.369	0.398667	0.346667	0.356333	0.381333
	18:15:00	0.329	0.348333	0.372667	0.333	0.364333	0.395	0.342333	0.351667	0.378
	18:30:00	0.324	0.343	0.367	0.327333	0.358667	0.39	0.337	0.346333	0.372667
	18:45:00	0.319	0.338667	0.362333	0.322	0.353333	0.385333	0.332333	0.341	0.368333
	19:00:00	0.314333	0.334	0.357667	0.317333	0.348	0.380333	0.327	0.335	0.362667
	19:15:00	0.309667	0.329	0.353333	0.312	0.343333	0.376	0.322667	0.329667	0.358333
	19:30:00	0.305333	0.325333	0.348667	0.307333	0.339	0.372333	0.317667	0.325333	0.353667
	19:45:00	0.300667	0.32	0.343667	0.302667	0.334	0.367333	0.313333	0.319333	0.349667
	20:00:00	0.297	0.315667	0.339667	0.298	0.329333	0.363	0.309333	0.315	0.345333
	20:15:00	0.292	0.311333	0.334667	0.293	0.325333	0.358333	0.305333	0.310333	0.340667
	20:30:00	0.289	0.307667	0.330667	0.289333	0.321	0.355	0.301667	0.306333	0.336333
	20:45:00	0.285	0.303	0.326667	0.285	0.316	0.351	0.297667	0.301	0.332333
	21:00:00	0.28	0.299	0.322667	0.280667	0.312333	0.347	0.293667	0.296333	0.328667
	21:15:00	0.276333	0.294	0.318667	0.276	0.307667	0.342333	0.289667	0.292333	0.323667
	21:30:00	0.273333	0.291333	0.315333	0.272667	0.304	0.339	0.287	0.288	0.322
	21:45:00	0.268667	0.286333	0.310667	0.268333	0.299333	0.334333	0.282	0.289667	0.315333
	22:00:00	0.265333	0.282667	0.307	0.264667	0.295333	0.330333	0.277333	0.278	0.311333
	22:15:00	0.262	0.277667	0.303	0.260667	0.29	0.327667	0.273667	0.273333	0.307333
	22:30:00	0.258333	0.274333	0.299333	0.257333	0.286333	0.322667	0.268667	0.269667	0.303333
	22:45:00	0.255333	0.270333	0.296	0.254	0.282667	0.319333	0.265	0.264667	0.3
	23:00:00	0.252	0.267	0.293333	0.251333	0.279333	0.316333	0.262333	0.261667	0.296333
	23:15:00	0.249333	0.263667	0.289333	0.248	0.275	0.312667	0.257667	0.257333	0.294667
	23:30:00	0.245667	0.259667	0.286	0.244333	0.271333	0.309333	0.254333	0.253333	0.290667
	23:45:00	0.243667	0.255667	0.282667	0.241667	0.267	0.307	0.25	0.249	0.286667
	24:00:00	0.240333	0.252333	0.281667	0.238	0.263667	0.303	0.246	0.245333	0.285

## Sheet: Fig. 2b
	Source Data for Fig. 2b
	Individual Cell Length (µm)					Average Length (µm)
	WT	∆spoVD	∆spoVE			WT	∆spoVD	∆spoVE
	10.918	11.948	10.815	Replicate 1		5.08339	5.02037	5.06372	Replicate 1
	10.506	11.639	10.815			5.2722	5.34863	4.99647	Replicate 2
	10.094	10.918	10.712			5.24664	5.26366	5.16428	Replicate 3
	9.476	10.918	10.403
	9.476	10.712	10.3
	9.373	10.094	10.094
	9.167	9.888	9.682
	9.167	9.888	9.476
	9.064	9.579	9.373
	8.961	9.579	9.27
	8.961	9.476	9.064
	8.961	9.476	9.064
	8.961	9.373	9.064
	8.858	9.373	9.064
	8.858	9.27	8.961
	8.858	9.064	8.858
	8.858	9.064	8.858
	8.858	8.961	8.858
	8.755	8.858	8.858
	8.755	8.858	8.755
	8.652	8.755	8.755
	8.652	8.755	8.652
	8.652	8.755	8.652
	8.652	8.755	8.652
	8.549	8.755	8.652
	8.549	8.652	8.652
	8.549	8.549	8.549
	8.549	8.549	8.549
	8.549	8.446	8.549
	8.446	8.446	8.549
	8.446	8.446	8.549
	8.446	8.446	8.446
	8.446	8.343	8.446
	8.446	8.343	8.446
	8.446	8.343	8.446
	8.446	8.24	8.446
	8.446	8.24	8.343
	8.446	8.24	8.343
	8.343	8.24	8.343
	8.343	8.24	8.24
	8.343	8.24	8.24
	8.343	8.24	8.24
	8.343	8.24	8.24
	8.24	8.24	8.24
	8.24	8.24	8.24
	8.24	8.24	8.137
	8.24	8.24	8.137
	8.24	8.24	8.137
	8.24	8.24	8.137
	8.24	8.24	8.137
	8.24	8.137	8.137
	8.24	8.137	8.137
	8.24	8.137	8.034
	8.24	8.137	8.034
	8.24	8.034	8.034
	8.24	8.034	8.034
	8.24	8.034	8.034
	8.24	8.034	8.034
	8.24	8.034	8.034
	8.24	8.034	8.034
	8.24	7.931	8.034
	8.137	7.931	7.931
	8.137	7.931	7.931
	8.137	7.931	7.931
	8.137	7.931	7.931
	8.137	7.931	7.931
	8.034	7.931	7.931
	8.034	7.931	7.931
	8.034	7.931	7.931
	8.034	7.931	7.931
	8.034	7.931	7.931
	8.034	7.828	7.931
	8.034	7.828	7.931
	8.034	7.828	7.931
	8.034	7.828	7.931
	8.034	7.828	7.828
	8.034	7.828	7.828
	8.034	7.828	7.828
	8.034	7.828	7.828
	8.034	7.828	7.828
	8.034	7.828	7.828
	8.034	7.828	7.828
	8.034	7.828	7.828
	8.034	7.828	7.828
	7.931	7.828	7.725
	7.931	7.828	7.725
	7.931	7.828	7.725
	7.931	7.725	7.622
	7.931	7.725	7.622
	7.931	7.725	7.622
	7.931	7.725	7.622
	7.931	7.725	7.622
	7.931	7.725	7.622
	7.931	7.725	7.622
	7.931	7.725	7.622
	7.931	7.725	7.622
	7.931	7.622	7.622
	7.931	7.622	7.622
	7.931	7.622	7.622
	7.931	7.622	7.622
	7.931	7.622	7.622
	7.828	7.622	7.622
	7.828	7.622	7.622
	7.828	7.622	7.622
	7.828	7.622	7.622
	7.828	7.622	7.622
	7.828	7.622	7.519
	7.828	7.622	7.519
	7.828	7.622	7.519
	7.828	7.622	7.519
	7.828	7.622	7.519
	7.828	7.622	7.519
	7.828	7.622	7.519
	7.828	7.622	7.519
	7.828	7.622	7.519
	7.828	7.519	7.519
	7.828	7.519	7.416
	7.828	7.519	7.416
	7.828	7.519	7.416
	7.828	7.519	7.416
	7.725	7.519	7.416
	7.725	7.519	7.416
	7.725	7.519	7.416
	7.725	7.519	7.416
	7.725	7.519	7.416
	7.725	7.416	7.416
	7.725	7.416	7.416
	7.725	7.416	7.416
	7.725	7.416	7.416
	7.725	7.416	7.416
	7.725	7.416	7.416
	7.725	7.416	7.313
	7.725	7.416	7.313
	7.725	7.416	7.313
	7.725	7.416	7.313
	7.725	7.416	7.313
	7.725	7.416	7.313
	7.622	7.416	7.313
	7.622	7.416	7.313
	7.622	7.416	7.313
	7.622	7.416	7.313
	7.622	7.416	7.313
	7.622	7.416	7.313
	7.622	7.416	7.313
	7.622	7.416	7.313
	7.622	7.416	7.313
	7.622	7.416	7.21
	7.622	7.416	7.21
	7.622	7.416	7.21
	7.622	7.313	7.21
	7.622	7.313	7.21
	7.622	7.313	7.21
	7.622	7.313	7.21
	7.622	7.313	7.21
	7.622	7.313	7.21
	7.622	7.313	7.21
	7.622	7.313	7.21
	7.622	7.313	7.21
	7.622	7.313	7.21
	7.622	7.313	7.21
	7.622	7.313	7.21
	7.622	7.313	7.21
	7.622	7.313	7.21
	7.622	7.313	7.21
	7.622	7.313	7.21
	7.622	7.313	7.21
	7.622	7.313	7.21
	7.622	7.21	7.21
	7.622	7.21	7.21
	7.622	7.21	7.21
	7.622	7.21	7.107
	7.622	7.21	7.107
	7.519	7.21	7.107
	7.519	7.21	7.107
	7.519	7.21	7.107
	7.519	7.21	7.107
	7.519	7.21	7.107
	7.519	7.21	7.107
	7.519	7.21	7.107
	7.519	7.21	7.107
	7.519	7.21	7.107
	7.519	7.21	7.107
	7.519	7.21	7.107
	7.519	7.21	7.107
	7.519	7.21	7.107
	7.519	7.21	7.107
	7.519	7.21	7.107
	7.519	7.21	7.107
	7.519	7.21	7.107
	7.519	7.21	7.107
	7.519	7.21	7.107
	7.519	7.21	7.004
	7.519	7.21	7.004
	7.519	7.21	7.004
	7.519	7.21	7.004
	7.519	7.21	7.004
	7.519	7.21	7.004
	7.519	7.21	7.004
	7.519	7.107	7.004
	7.416	7.107	7.004
	7.416	7.107	7.004
	7.416	7.107	7.004
	7.416	7.107	7.004
	7.416	7.107	7.004
	7.416	7.107	7.004
	7.416	7.107	7.004
	7.416	7.107	7.004
	7.416	7.107	7.004
	7.416	7.107	7.004
	7.416	7.107	7.004
	7.416	7.107	7.004
	7.416	7.107	7.004
	7.416	7.107	7.004
	7.416	7.107	7.004
	7.416	7.107	7.004
	7.416	7.107	7.004
	7.416	7.107	7.004
	7.416	7.107	7.004
	7.416	7.107	7.004
	7.416	7.107	7.004
	7.416	7.107	7.004
	7.416	7.107	7.004
	7.416	7.004	7.004
	7.416	7.004	7.004
	7.416	7.004	7.004
	7.416	7.004	6.901
	7.416	7.004	6.901
	7.416	7.004	6.901
	7.313	7.004	6.901
	7.313	7.004	6.901
	7.313	7.004	6.901
	7.313	7.004	6.901
	7.313	7.004	6.901
	7.313	7.004	6.901
	7.313	7.004	6.901
	7.313	7.004	6.901
	7.313	7.004	6.901
	7.313	7.004	6.901
	7.313	7.004	6.901
	7.313	7.004	6.901
	7.313	7.004	6.901
	7.313	7.004	6.901
	7.313	7.004	6.901
	7.313	7.004	6.901
	7.313	7.004	6.901
	7.313	7.004	6.901
	7.313	7.004	6.901
	7.313	7.004	6.901
	7.313	7.004	6.901
	7.313	7.004	6.901
	7.313	7.004	6.901
	7.313	7.004	6.901
	7.313	7.004	6.901
	7.313	7.004	6.901
	7.313	7.004	6.798
	7.313	7.004	6.798
	7.313	7.004	6.798
	7.313	6.901	6.798
	7.313	6.901	6.798
	7.313	6.901	6.798
	7.313	6.901	6.798
	7.21	6.901	6.798
	7.21	6.901	6.798
	7.21	6.901	6.798
	7.21	6.901	6.798
	7.21	6.901	6.798
	7.21	6.901	6.798
	7.21	6.901	6.798
	7.21	6.901	6.798
	7.21	6.901	6.798
	7.21	6.901	6.798
	7.21	6.901	6.798
	7.21	6.901	6.798
	7.21	6.901	6.798
	7.21	6.901	6.798
	7.21	6.901	6.798
	7.21	6.901	6.798
	7.21	6.901	6.798
	7.21	6.901	6.798
	7.21	6.901	6.798
	7.21	6.901	6.798
	7.21	6.901	6.798
	7.21	6.901	6.798
	7.21	6.901	6.798
	7.21	6.901	6.798
	7.21	6.901	6.798
	7.21	6.901	6.798
	7.21	6.901	6.798
	7.21	6.901	6.798
	7.21	6.901	6.695
	7.21	6.798	6.695
	7.21	6.798	6.695
	7.21	6.798	6.695
	7.107	6.798	6.695
	7.107	6.798	6.695
	7.107	6.798	6.695
	7.107	6.798	6.695
	7.107	6.798	6.695
	7.107	6.798	6.695
	7.107	6.798	6.695
	7.107	6.798	6.695
	7.107	6.798	6.695
	7.107	6.798	6.695
	7.107	6.798	6.695
	7.107	6.798	6.695
	7.107	6.798	6.695
	7.107	6.798	6.695
	7.107	6.798	6.695
	7.107	6.798	6.695
	7.107	6.798	6.695
	7.107	6.798	6.695
	7.107	6.798	6.695
	7.107	6.798	6.695
	7.107	6.798	6.695
	7.107	6.798	6.695
	7.107	6.798	6.695
	7.107	6.798	6.695
	7.107	6.798	6.695
	7.107	6.798	6.592
	7.107	6.798	6.592
	7.107	6.798	6.592
	7.107	6.798	6.592
	7.107	6.798	6.592
	7.107	6.798	6.592
	7.107	6.798	6.592
	7.107	6.798	6.592
	7.004	6.798	6.592
	7.004	6.798	6.592
	7.004	6.798	6.592
	7.004	6.798	6.592
	7.004	6.798	6.592
	7.004	6.798	6.592
	7.004	6.798	6.592
	7.004	6.798	6.592
	7.004	6.798	6.592
	7.004	6.798	6.592
	7.004	6.798	6.592
	7.004	6.798	6.592
	7.004	6.798	6.592
	7.004	6.798	6.592
	7.004	6.798	6.592
	7.004	6.695	6.592
	7.004	6.695	6.592
	7.004	6.695	6.592
	7.004	6.695	6.592
	7.004	6.695	6.592
	7.004	6.695	6.592
	7.004	6.695	6.592
	7.004	6.695	6.592
	7.004	6.695	6.592
	7.004	6.695	6.592
	7.004	6.695	6.592
	7.004	6.695	6.592
	7.004	6.695	6.592
	7.004	6.695	6.592
	7.004	6.695	6.592
	7.004	6.695	6.592
	7.004	6.695	6.592
	7.004	6.695	6.592
	7.004	6.695	6.592
	7.004	6.695	6.592
	7.004	6.695	6.592
	7.004	6.695	6.592
	6.901	6.695	6.592
	6.901	6.695	6.592
	6.901	6.695	6.592
	6.901	6.695	6.592
	6.901	6.695	6.592
	6.901	6.695	6.592
	6.901	6.695	6.592
	6.901	6.695	6.592
	6.901	6.695	6.489
	6.901	6.695	6.489
	6.901	6.592	6.489
	6.901	6.592	6.489
	6.901	6.592	6.489
	6.901	6.592	6.489
	6.901	6.592	6.489
	6.901	6.592	6.489
	6.901	6.592	6.489
	6.901	6.592	6.489
	6.901	6.592	6.489
	6.901	6.592	6.489
	6.901	6.592	6.489
	6.901	6.592	6.489
	6.901	6.592	6.489
	6.901	6.592	6.489
	6.901	6.592	6.489
	6.901	6.592	6.489
	6.901	6.592	6.489
	6.901	6.592	6.489
	6.901	6.592	6.489
	6.901	6.592	6.489
	6.901	6.592	6.489
	6.901	6.592	6.489
	6.901	6.592	6.489
	6.798	6.592	6.489
	6.798	6.592	6.489
	6.798	6.592	6.489
	6.798	6.592	6.489
	6.798	6.592	6.489
	6.798	6.592	6.489
	6.798	6.592	6.489
	6.798	6.592	6.489
	6.798	6.592	6.489
	6.798	6.592	6.386
	6.798	6.592	6.386
	6.798	6.592	6.386
	6.798	6.592	6.386
	6.798	6.592	6.386
	6.798	6.592	6.386
	6.798	6.592	6.386
	6.798	6.592	6.386
	6.798	6.592	6.386
	6.798	6.592	6.386
	6.798	6.592	6.386
	6.798	6.592	6.386
	6.798	6.592	6.386
	6.798	6.592	6.386
	6.798	6.592	6.386
	6.798	6.592	6.386
	6.798	6.592	6.386
	6.798	6.592	6.386
	6.798	6.489	6.386
	6.798	6.489	6.386
	6.798	6.489	6.386
	6.798	6.489	6.386
	6.798	6.489	6.386
	6.798	6.489	6.386
	6.798	6.489	6.386
	6.798	6.489	6.386
	6.798	6.489	6.386
	6.798	6.489	6.386
	6.798	6.489	6.386
	6.798	6.489	6.386
	6.798	6.489	6.386
	6.798	6.489	6.386
	6.798	6.489	6.386
	6.798	6.489	6.386
	6.798	6.489	6.386
	6.798	6.489	6.386
	6.798	6.489	6.386
	6.798	6.489	6.386
	6.798	6.489	6.386
	6.798	6.489	6.386
	6.798	6.489	6.386
	6.798	6.489	6.386
	6.798	6.489	6.386
	6.798	6.386	6.283
	6.695	6.386	6.283
	6.695	6.386	6.283
	6.695	6.386	6.283
	6.695	6.386	6.283
	6.695	6.386	6.283
	6.695	6.386	6.283
	6.695	6.386	6.283
	6.695	6.386	6.283
	6.695	6.386	6.283
	6.695	6.386	6.283
	6.695	6.386	6.283
	6.695	6.386	6.283
	6.695	6.386	6.283
	6.695	6.386	6.283
	6.695	6.386	6.283
	6.695	6.386	6.283
	6.695	6.386	6.283
	6.695	6.386	6.283
	6.695	6.386	6.283
	6.695	6.386	6.283
	6.695	6.386	6.283
	6.695	6.386	6.283
	6.695	6.386	6.283
	6.695	6.386	6.283
	6.695	6.386	6.283
	6.695	6.386	6.283
	6.695	6.386	6.283
	6.695	6.386	6.283
	6.695	6.386	6.283
	6.695	6.386	6.283
	6.695	6.386	6.283
	6.695	6.386	6.283
	6.695	6.386	6.283
	6.695	6.386	6.283
	6.695	6.386	6.283
	6.695	6.386	6.283
	6.695	6.386	6.283
	6.695	6.386	6.283
	6.695	6.386	6.283
	6.695	6.386	6.283
	6.695	6.386	6.283
	6.695	6.386	6.283
	6.695	6.386	6.283
	6.695	6.386	6.283
	6.695	6.386	6.283
	6.695	6.386	6.283
	6.695	6.386	6.18
	6.592	6.386	6.18
	6.592	6.386	6.18
	6.592	6.386	6.18
	6.592	6.386	6.18
	6.592	6.283	6.18
	6.592	6.283	6.18
	6.592	6.283	6.18
	6.592	6.283	6.18
	6.592	6.283	6.18
	6.592	6.283	6.18
	6.592	6.283	6.18
	6.592	6.283	6.18
	6.592	6.283	6.18
	6.592	6.283	6.18
	6.592	6.283	6.18
	6.592	6.283	6.18
	6.592	6.283	6.18
	6.592	6.283	6.18
	6.592	6.283	6.18
	6.592	6.283	6.18
	6.592	6.283	6.18
	6.592	6.283	6.18
	6.592	6.283	6.18
	6.592	6.283	6.18
	6.592	6.283	6.18
	6.592	6.283	6.18
	6.592	6.283	6.18
	6.592	6.283	6.18
	6.592	6.283	6.18
	6.592	6.283	6.18
	6.592	6.283	6.18
	6.592	6.283	6.18
	6.592	6.283	6.18
	6.592	6.283	6.18
	6.592	6.283	6.18
	6.592	6.283	6.18
	6.592	6.283	6.18
	6.592	6.283	6.18
	6.592	6.283	6.18
	6.592	6.283	6.18
	6.592	6.18	6.18
	6.592	6.18	6.18
	6.592	6.18	6.18
	6.592	6.18	6.18
	6.592	6.18	6.18
	6.592	6.18	6.18
	6.592	6.18	6.18
	6.592	6.18	6.18
	6.592	6.18	6.18
	6.592	6.18	6.18
	6.592	6.18	6.18
	6.592	6.18	6.18
	6.592	6.18	6.18
	6.592	6.18	6.18
	6.592	6.18	6.18
	6.592	6.18	6.18
	6.592	6.18	6.18
	6.592	6.18	6.18
	6.592	6.18	6.18
	6.592	6.18	6.18
	6.592	6.18	6.18
	6.592	6.18	6.18
	6.592	6.18	6.18
	6.592	6.18	6.18
	6.592	6.18	6.18
	6.592	6.18	6.077
	6.592	6.18	6.077
	6.592	6.18	6.077
	6.592	6.18	6.077
	6.592	6.18	6.077
	6.592	6.18	6.077
	6.592	6.18	6.077
	6.489	6.18	6.077
	6.489	6.18	6.077
	6.489	6.18	6.077
	6.489	6.18	6.077
	6.489	6.18	6.077
	6.489	6.18	6.077
	6.489	6.18	6.077
	6.489	6.18	6.077
	6.489	6.18	6.077
	6.489	6.18	6.077
	6.489	6.18	6.077
	6.489	6.18	6.077
	6.489	6.18	6.077
	6.489	6.18	6.077
	6.489	6.18	6.077
	6.489	6.18	6.077
	6.489	6.18	6.077
	6.489	6.18	6.077
	6.489	6.18	6.077
	6.489	6.18	6.077
	6.489	6.18	6.077
	6.489	6.18	6.077
	6.489	6.18	6.077
	6.489	6.18	6.077
	6.489	6.18	6.077
	6.489	6.077	6.077
	6.489	6.077	5.974
	6.489	6.077	5.974
	6.489	6.077	5.974
	6.489	6.077	5.974
	6.489	6.077	5.974
	6.489	6.077	5.974
	6.489	6.077	5.974
	6.489	6.077	5.974
	6.489	6.077	5.974
	6.489	6.077	5.974
	6.489	6.077	5.974
	6.489	6.077	5.974
	6.489	6.077	5.974
	6.489	6.077	5.974
	6.489	6.077	5.974
	6.489	6.077	5.974
	6.489	6.077	5.974
	6.489	6.077	5.974
	6.489	6.077	5.974
	6.489	6.077	5.974
	6.489	6.077	5.974
	6.489	6.077	5.974
	6.489	6.077	5.974
	6.386	6.077	5.974
	6.386	6.077	5.974
	6.386	6.077	5.974
	6.386	6.077	5.974
	6.386	6.077	5.974
	6.386	6.077	5.974
	6.386	6.077	5.974
	6.386	6.077	5.974
	6.386	6.077	5.974
	6.386	6.077	5.974
	6.386	6.077	5.974
	6.386	6.077	5.974
	6.386	6.077	5.974
	6.386	6.077	5.974
	6.386	6.077	5.974
	6.386	6.077	5.974
	6.386	6.077	5.974
	6.386	6.077	5.974
	6.386	6.077	5.974
	6.386	5.974	5.974
	6.386	5.974	5.974
	6.386	5.974	5.974
	6.386	5.974	5.974
	6.386	5.974	5.974
	6.386	5.974	5.974
	6.386	5.974	5.974
	6.386	5.974	5.974
	6.386	5.974	5.974
	6.386	5.974	5.974
	6.386	5.974	5.974
	6.386	5.974	5.974
	6.386	5.974	5.974
	6.386	5.974	5.974
	6.386	5.974	5.974
	6.386	5.974	5.974
	6.386	5.974	5.974
	6.386	5.974	5.974
	6.386	5.974	5.974
	6.386	5.974	5.871
	6.386	5.974	5.871
	6.386	5.974	5.871
	6.386	5.974	5.871
	6.386	5.974	5.871
	6.386	5.974	5.871
	6.386	5.974	5.871
	6.386	5.974	5.871
	6.386	5.974	5.871
	6.386	5.974	5.871
	6.386	5.974	5.871
	6.386	5.974	5.871
	6.386	5.974	5.871
	6.386	5.974	5.871
	6.386	5.974	5.871
	6.386	5.974	5.871
	6.386	5.974	5.871
	6.386	5.974	5.871
	6.386	5.974	5.871
	6.386	5.974	5.871
	6.386	5.974	5.871
	6.386	5.974	5.871
	6.386	5.974	5.871
	6.386	5.974	5.871
	6.386	5.974	5.871
	6.386	5.974	5.871
	6.386	5.974	5.871
	6.386	5.974	5.871
	6.386	5.974	5.871
	6.386	5.974	5.871
	6.386	5.974	5.871
	6.386	5.974	5.871
	6.386	5.974	5.768
	6.386	5.974	5.768
	6.283	5.974	5.768
	6.283	5.974	5.768
	6.283	5.974	5.768
	6.283	5.974	5.768
	6.283	5.974	5.768
	6.283	5.974	5.768
	6.283	5.974	5.768
	6.283	5.974	5.768
	6.283	5.974	5.768
	6.283	5.974	5.768
	6.283	5.871	5.768
	6.283	5.871	5.768
	6.283	5.871	5.768
	6.283	5.871	5.768
	6.283	5.871	5.768
	6.283	5.871	5.768
	6.283	5.871	5.768
	6.283	5.871	5.768
	6.283	5.871	5.768
	6.283	5.871	5.768
	6.283	5.871	5.768
	6.283	5.871	5.768
	6.283	5.871	5.768
	6.283	5.871	5.768
	6.283	5.871	5.768
	6.283	5.871	5.768
	6.283	5.871	5.768
	6.283	5.871	5.768
	6.283	5.871	5.768
	6.283	5.871	5.768
	6.283	5.871	5.768
	6.283	5.871	5.768
	6.283	5.871	5.768
	6.283	5.871	5.768
	6.283	5.871	5.768
	6.283	5.871	5.768
	6.283	5.871	5.768
	6.283	5.871	5.768
	6.283	5.871	5.768
	6.283	5.871	5.768
	6.283	5.871	5.768
	6.283	5.871	5.768
	6.283	5.871	5.768
	6.283	5.871	5.768
	6.283	5.871	5.768
	6.283	5.871	5.768
	6.283	5.871	5.768
	6.283	5.871	5.768
	6.283	5.871	5.768
	6.283	5.871	5.768
	6.283	5.871	5.768
	6.283	5.871	5.768
	6.283	5.871	5.768
	6.18	5.871	5.768
	6.18	5.871	5.768
	6.18	5.871	5.768
	6.18	5.871	5.768
	6.18	5.871	5.768
	6.18	5.871	5.768
	6.18	5.871	5.768
	6.18	5.768	5.768
	6.18	5.768	5.768
	6.18	5.768	5.768
	6.18	5.768	5.768
	6.18	5.768	5.768
	6.18	5.768	5.768
	6.18	5.768	5.768
	6.18	5.768	5.768
	6.18	5.768	5.768
	6.18	5.768	5.768
	6.18	5.768	5.768
	6.18	5.768	5.768
	6.18	5.768	5.768
	6.18	5.768	5.768
	6.18	5.768	5.768
	6.18	5.768	5.768
	6.18	5.768	5.768
	6.18	5.768	5.768
	6.18	5.768	5.665
	6.18	5.768	5.665
	6.18	5.768	5.665
	6.18	5.768	5.665
	6.18	5.768	5.665
	6.18	5.768	5.665
	6.18	5.768	5.665
	6.18	5.768	5.665
	6.18	5.768	5.665
	6.18	5.768	5.665
	6.18	5.768	5.665
	6.18	5.768	5.665
	6.18	5.768	5.665
	6.18	5.768	5.665
	6.18	5.768	5.665
	6.18	5.768	5.665
	6.18	5.768	5.665
	6.18	5.768	5.665
	6.18	5.768	5.665
	6.18	5.768	5.665
	6.18	5.768	5.665
	6.18	5.768	5.665
	6.18	5.768	5.665
	6.18	5.768	5.665
	6.18	5.768	5.665
	6.18	5.768	5.665
	6.18	5.768	5.665
	6.18	5.768	5.665
	6.18	5.768	5.665
	6.18	5.768	5.665
	6.18	5.768	5.665
	6.18	5.768	5.665
	6.18	5.768	5.665
	6.18	5.768	5.665
	6.18	5.768	5.665
	6.18	5.768	5.665
	6.18	5.768	5.665
	6.18	5.768	5.665
	6.18	5.768	5.665
	6.18	5.768	5.665
	6.18	5.768	5.665
	6.18	5.768	5.665
	6.18	5.768	5.665
	6.18	5.768	5.665
	6.18	5.768	5.665
	6.18	5.768	5.665
	6.18	5.768	5.562
	6.18	5.768	5.562
	6.18	5.768	5.562
	6.18	5.768	5.562
	6.18	5.768	5.562
	6.18	5.768	5.562
	6.18	5.768	5.562
	6.18	5.768	5.562
	6.18	5.768	5.562
	6.077	5.768	5.562
	6.077	5.768	5.562
	6.077	5.768	5.562
	6.077	5.768	5.562
	6.077	5.768	5.562
	6.077	5.665	5.562
	6.077	5.665	5.562
	6.077	5.665	5.562
	6.077	5.665	5.562
	6.077	5.665	5.562
	6.077	5.665	5.562
	6.077	5.665	5.562
	6.077	5.665	5.562
	6.077	5.665	5.562
	6.077	5.665	5.562
	6.077	5.665	5.562
	6.077	5.665	5.562
	6.077	5.665	5.562
	6.077	5.665	5.562
	6.077	5.665	5.562
	6.077	5.665	5.562
	6.077	5.665	5.562
	6.077	5.665	5.562
	6.077	5.665	5.562
	6.077	5.665	5.562
	6.077	5.665	5.562
	6.077	5.665	5.562
	6.077	5.665	5.562
	6.077	5.665	5.562
	6.077	5.665	5.562
	6.077	5.665	5.562
	6.077	5.665	5.562
	6.077	5.665	5.562
	6.077	5.665	5.562
	6.077	5.665	5.562
	6.077	5.665	5.562
	6.077	5.665	5.562
	6.077	5.665	5.562
	6.077	5.665	5.562
	6.077	5.665	5.562
	6.077	5.665	5.562
	6.077	5.665	5.562
	6.077	5.665	5.562
	6.077	5.665	5.562
	6.077	5.665	5.562
	6.077	5.665	5.562
	6.077	5.665	5.562
	6.077	5.665	5.562
	6.077	5.665	5.562
	6.077	5.665	5.562
	6.077	5.665	5.562
	6.077	5.665	5.562
	6.077	5.665	5.562
	6.077	5.665	5.562
	5.974	5.665	5.562
	5.974	5.665	5.562
	5.974	5.665	5.562
	5.974	5.665	5.562
	5.974	5.665	5.562
	5.974	5.562	5.562
	5.974	5.562	5.562
	5.974	5.562	5.562
	5.974	5.562	5.562
	5.974	5.562	5.562
	5.974	5.562	5.562
	5.974	5.562	5.562
	5.974	5.562	5.562
	5.974	5.562	5.562
	5.974	5.562	5.562
	5.974	5.562	5.562
	5.974	5.562	5.562
	5.974	5.562	5.562
	5.974	5.562	5.562
	5.974	5.562	5.562
	5.974	5.562	5.562
	5.974	5.562	5.562
	5.974	5.562	5.562
	5.974	5.562	5.562
	5.974	5.562	5.459
	5.974	5.562	5.459
	5.974	5.562	5.459
	5.974	5.562	5.459
	5.974	5.562	5.459
	5.974	5.562	5.459
	5.974	5.562	5.459
	5.974	5.562	5.459
	5.974	5.562	5.459
	5.974	5.562	5.459
	5.974	5.562	5.459
	5.974	5.562	5.459
	5.974	5.562	5.459
	5.974	5.562	5.459
	5.974	5.562	5.459
	5.974	5.562	5.459
	5.974	5.562	5.459
	5.974	5.562	5.459
	5.974	5.562	5.459
	5.974	5.562	5.459
	5.974	5.562	5.459
	5.974	5.562	5.459
	5.974	5.562	5.459
	5.974	5.562	5.459
	5.974	5.562	5.459
	5.974	5.562	5.459
	5.974	5.562	5.459
	5.974	5.562	5.459
	5.974	5.562	5.459
	5.974	5.562	5.459
	5.974	5.562	5.459
	5.974	5.562	5.459
	5.974	5.562	5.459
	5.974	5.562	5.459
	5.974	5.562	5.459
	5.974	5.562	5.459
	5.974	5.562	5.459
	5.974	5.562	5.459
	5.974	5.562	5.459
	5.974	5.562	5.459
	5.974	5.562	5.459
	5.974	5.562	5.459
	5.974	5.562	5.459
	5.974	5.562	5.459
	5.974	5.562	5.459
	5.974	5.562	5.459
	5.974	5.562	5.459
	5.974	5.562	5.356
	5.974	5.562	5.356
	5.974	5.562	5.356
	5.974	5.562	5.356
	5.974	5.562	5.356
	5.974	5.562	5.356
	5.974	5.562	5.356
	5.974	5.562	5.356
	5.974	5.562	5.356
	5.974	5.562	5.356
	5.974	5.562	5.356
	5.974	5.562	5.356
	5.974	5.562	5.356
	5.974	5.562	5.356
	5.974	5.562	5.356
	5.974	5.562	5.356
	5.974	5.459	5.356
	5.974	5.459	5.356
	5.974	5.459	5.356
	5.974	5.459	5.356
	5.871	5.459	5.356
	5.871	5.459	5.356
	5.871	5.459	5.356
	5.871	5.459	5.356
	5.871	5.459	5.356
	5.871	5.459	5.356
	5.871	5.459	5.356
	5.871	5.459	5.356
	5.871	5.459	5.356
	5.871	5.459	5.356
	5.871	5.459	5.356
	5.871	5.459	5.356
	5.871	5.459	5.356
	5.871	5.459	5.356
	5.871	5.459	5.356
	5.871	5.459	5.356
	5.871	5.459	5.356
	5.871	5.459	5.356
	5.871	5.459	5.356
	5.871	5.459	5.356
	5.871	5.459	5.356
	5.871	5.459	5.356
	5.871	5.459	5.356
	5.871	5.459	5.356
	5.871	5.459	5.356
	5.871	5.459	5.356
	5.871	5.459	5.356
	5.871	5.459	5.356
	5.871	5.459	5.356
	5.871	5.459	5.356
	5.871	5.459	5.356
	5.871	5.459	5.356
	5.871	5.459	5.356
	5.871	5.459	5.356
	5.871	5.459	5.356
	5.871	5.459	5.356
	5.871	5.459	5.356
	5.871	5.459	5.356
	5.871	5.459	5.356
	5.871	5.459	5.356
	5.871	5.459	5.356
	5.871	5.459	5.356
	5.871	5.459	5.356
	5.871	5.459	5.356
	5.871	5.459	5.356
	5.871	5.459	5.356
	5.871	5.459	5.356
	5.871	5.459	5.356
	5.871	5.459	5.356
	5.871	5.459	5.356
	5.871	5.459	5.356
	5.871	5.459	5.356
	5.871	5.459	5.356
	5.871	5.459	5.356
	5.768	5.459	5.356
	5.768	5.459	5.253
	5.768	5.459	5.253
	5.768	5.459	5.253
	5.768	5.459	5.253
	5.768	5.459	5.253
	5.768	5.459	5.253
	5.768	5.459	5.253
	5.768	5.356	5.253
	5.768	5.356	5.253
	5.768	5.356	5.253
	5.768	5.356	5.253
	5.768	5.356	5.253
	5.768	5.356	5.253
	5.768	5.356	5.253
	5.768	5.356	5.253
	5.768	5.356	5.253
	5.768	5.356	5.253
	5.768	5.356	5.253
	5.768	5.356	5.253
	5.768	5.356	5.253
	5.768	5.356	5.253
	5.768	5.356	5.253
	5.768	5.356	5.253
	5.768	5.356	5.253
	5.768	5.356	5.253
	5.768	5.356	5.253
	5.768	5.356	5.253
	5.768	5.356	5.253
	5.768	5.356	5.253
	5.768	5.356	5.253
	5.768	5.356	5.253
	5.768	5.356	5.253
	5.768	5.356	5.253
	5.768	5.356	5.253
	5.768	5.356	5.253
	5.768	5.356	5.253
	5.768	5.356	5.253
	5.768	5.356	5.253
	5.768	5.356	5.253
	5.768	5.356	5.253
	5.768	5.356	5.253
	5.768	5.356	5.253
	5.768	5.356	5.253
	5.768	5.356	5.253
	5.768	5.356	5.253
	5.768	5.356	5.253
	5.768	5.356	5.253
	5.768	5.356	5.253
	5.768	5.356	5.253
	5.768	5.356	5.253
	5.768	5.356	5.253
	5.768	5.356	5.253
	5.768	5.356	5.253
	5.768	5.356	5.253
	5.768	5.356	5.253
	5.768	5.356	5.253
	5.768	5.356	5.253
	5.768	5.356	5.253
	5.768	5.356	5.253
	5.768	5.356	5.253
	5.768	5.356	5.253
	5.768	5.356	5.253
	5.768	5.356	5.253
	5.768	5.356	5.253
	5.768	5.356	5.253
	5.768	5.356	5.253
	5.768	5.356	5.253
	5.768	5.356	5.253
	5.768	5.356	5.15
	5.768	5.356	5.15
	5.768	5.356	5.15
	5.768	5.356	5.15
	5.768	5.356	5.15
	5.768	5.356	5.15
	5.768	5.356	5.15
	5.768	5.356	5.15
	5.768	5.356	5.15
	5.768	5.356	5.15
	5.768	5.356	5.15
	5.768	5.356	5.15
	5.768	5.253	5.15
	5.768	5.253	5.15
	5.768	5.253	5.15
	5.768	5.253	5.15
	5.768	5.253	5.15
	5.768	5.253	5.15
	5.768	5.253	5.15
	5.768	5.253	5.15
	5.768	5.253	5.15
	5.768	5.253	5.15
	5.768	5.253	5.15
	5.768	5.253	5.15
	5.768	5.253	5.15
	5.768	5.253	5.15
	5.768	5.253	5.15
	5.768	5.253	5.15
	5.768	5.253	5.15
	5.768	5.253	5.15
	5.768	5.253	5.15
	5.768	5.253	5.15
	5.768	5.253	5.15
	5.768	5.253	5.15
	5.768	5.253	5.15
	5.768	5.253	5.15
	5.665	5.253	5.15
	5.665	5.253	5.15
	5.665	5.253	5.15
	5.665	5.253	5.15
	5.665	5.253	5.15
	5.665	5.253	5.15
	5.665	5.253	5.15
	5.665	5.253	5.15
	5.665	5.253	5.15
	5.665	5.253	5.15
	5.665	5.253	5.15
	5.665	5.253	5.15
	5.665	5.253	5.15
	5.665	5.253	5.15
	5.665	5.253	5.15
	5.665	5.253	5.15
	5.665	5.253	5.15
	5.665	5.253	5.15
	5.665	5.253	5.15
	5.665	5.253	5.15
	5.665	5.253	5.15
	5.665	5.253	5.15
	5.665	5.253	5.15
	5.665	5.253	5.15
	5.665	5.253	5.15
	5.665	5.253	5.15
	5.665	5.253	5.15
	5.665	5.253	5.15
	5.665	5.15	5.15
	5.665	5.15	5.15
	5.665	5.15	5.15
	5.665	5.15	5.15
	5.665	5.15	5.15
	5.665	5.15	5.15
	5.665	5.15	5.15
	5.665	5.15	5.15
	5.665	5.15	5.15
	5.665	5.15	5.15
	5.665	5.15	5.15
	5.665	5.15	5.15
	5.665	5.15	5.15
	5.665	5.15	5.15
	5.665	5.15	5.15
	5.665	5.15	5.15
	5.665	5.15	5.047
	5.665	5.15	5.047
	5.665	5.15	5.047
	5.665	5.15	5.047
	5.665	5.15	5.047
	5.665	5.15	5.047
	5.665	5.15	5.047
	5.665	5.15	5.047
	5.665	5.15	5.047
	5.665	5.15	5.047
	5.665	5.15	5.047
	5.665	5.15	5.047
	5.665	5.15	5.047
	5.665	5.15	5.047
	5.665	5.15	5.047
	5.665	5.15	5.047
	5.665	5.15	5.047
	5.665	5.15	5.047
	5.665	5.15	5.047
	5.665	5.15	5.047
	5.665	5.15	5.047
	5.665	5.15	5.047
	5.665	5.15	5.047
	5.665	5.15	5.047
	5.665	5.15	5.047
	5.665	5.15	5.047
	5.665	5.15	5.047
	5.665	5.15	5.047
	5.665	5.15	5.047
	5.665	5.15	5.047
	5.665	5.15	5.047
	5.665	5.15	5.047
	5.665	5.15	5.047
	5.665	5.15	5.047
	5.665	5.15	5.047
	5.665	5.15	5.047
	5.665	5.15	5.047
	5.665	5.15	5.047
	5.665	5.15	5.047
	5.665	5.15	5.047
	5.665	5.15	5.047
	5.665	5.15	5.047
	5.665	5.15	5.047
	5.665	5.15	5.047
	5.665	5.15	5.047
	5.665	5.15	5.047
	5.665	5.15	5.047
	5.665	5.15	5.047
	5.665	5.15	5.047
	5.665	5.15	5.047
	5.665	5.15	5.047
	5.665	5.15	5.047
	5.665	5.15	5.047
	5.665	5.15	5.047
	5.665	5.15	5.047
	5.665	5.15	5.047
	5.562	5.15	5.047
	5.562	5.15	5.047
	5.562	5.15	5.047
	5.562	5.15	5.047
	5.562	5.15	5.047
	5.562	5.15	5.047
	5.562	5.15	5.047
	5.562	5.15	5.047
	5.562	5.15	5.047
	5.562	5.15	4.944
	5.562	5.15	4.944
	5.562	5.15	4.944
	5.562	5.047	4.944
	5.562	5.047	4.944
	5.562	5.047	4.944
	5.562	5.047	4.944
	5.562	5.047	4.944
	5.562	5.047	4.944
	5.562	5.047	4.944
	5.562	5.047	4.944
	5.562	5.047	4.944
	5.562	5.047	4.944
	5.562	5.047	4.944
	5.562	5.047	4.944
	5.562	5.047	4.944
	5.562	5.047	4.944
	5.562	5.047	4.944
	5.562	5.047	4.944
	5.562	5.047	4.944
	5.562	5.047	4.944
	5.562	5.047	4.944
	5.562	5.047	4.944
	5.562	5.047	4.944
	5.562	5.047	4.944
	5.562	5.047	4.944
	5.562	5.047	4.944
	5.562	5.047	4.944
	5.562	5.047	4.944
	5.562	5.047	4.944
	5.562	5.047	4.944
	5.562	5.047	4.944
	5.562	5.047	4.944
	5.562	5.047	4.944
	5.562	5.047	4.944
	5.562	5.047	4.944
	5.562	5.047	4.944
	5.562	5.047	4.944
	5.562	5.047	4.944
	5.562	5.047	4.944
	5.562	5.047	4.944
	5.562	5.047	4.944
	5.562	5.047	4.944
	5.562	5.047	4.944
	5.562	5.047	4.944
	5.562	5.047	4.944
	5.562	5.047	4.944
	5.562	5.047	4.944
	5.562	5.047	4.944
	5.562	5.047	4.944
	5.562	5.047	4.944
	5.562	5.047	4.944
	5.562	5.047	4.944
	5.562	5.047	4.944
	5.562	5.047	4.944
	5.562	5.047	4.944
	5.562	5.047	4.944
	5.562	5.047	4.944
	5.562	5.047	4.944
	5.562	5.047	4.944
	5.562	5.047	4.944
	5.562	5.047	4.944
	5.562	5.047	4.944
	5.562	5.047	4.944
	5.562	4.944	4.944
	5.562	4.944	4.944
	5.562	4.944	4.944
	5.562	4.944	4.944
	5.562	4.944	4.944
	5.562	4.944	4.944
	5.562	4.944	4.944
	5.562	4.944	4.944
	5.562	4.944	4.944
	5.562	4.944	4.944
	5.562	4.944	4.944
	5.562	4.944	4.944
	5.562	4.944	4.944
	5.562	4.944	4.944
	5.562	4.944	4.944
	5.562	4.944	4.944
	5.562	4.944	4.944
	5.562	4.944	4.944
	5.562	4.944	4.944
	5.562	4.944	4.944
	5.562	4.944	4.944
	5.562	4.944	4.944
	5.562	4.944	4.944
	5.562	4.944	4.841
	5.562	4.944	4.841
	5.562	4.944	4.841
	5.562	4.944	4.841
	5.562	4.944	4.841
	5.562	4.944	4.841
	5.562	4.944	4.841
	5.562	4.944	4.841
	5.562	4.944	4.841
	5.459	4.944	4.841
	5.459	4.944	4.841
	5.459	4.944	4.841
	5.459	4.944	4.841
	5.459	4.944	4.841
	5.459	4.944	4.841
	5.459	4.944	4.841
	5.459	4.944	4.841
	5.459	4.944	4.841
	5.459	4.944	4.841
	5.459	4.944	4.841
	5.459	4.944	4.841
	5.459	4.944	4.841
	5.459	4.944	4.841
	5.459	4.944	4.841
	5.459	4.944	4.841
	5.459	4.944	4.841
	5.459	4.944	4.841
	5.459	4.944	4.841
	5.459	4.944	4.841
	5.459	4.944	4.841
	5.459	4.944	4.841
	5.459	4.944	4.841
	5.459	4.944	4.841
	5.459	4.944	4.841
	5.459	4.944	4.841
	5.459	4.944	4.841
	5.459	4.944	4.841
	5.459	4.944	4.841
	5.459	4.944	4.841
	5.459	4.944	4.841
	5.459	4.944	4.841
	5.459	4.944	4.841
	5.459	4.944	4.841
	5.459	4.944	4.841
	5.459	4.944	4.841
	5.459	4.944	4.841
	5.459	4.944	4.841
	5.459	4.944	4.841
	5.459	4.944	4.841
	5.459	4.944	4.841
	5.459	4.944	4.841
	5.459	4.944	4.841
	5.459	4.944	4.841
	5.459	4.944	4.841
	5.459	4.944	4.841
	5.459	4.944	4.841
	5.459	4.944	4.841
	5.459	4.944	4.841
	5.459	4.944	4.841
	5.459	4.944	4.841
	5.459	4.944	4.841
	5.459	4.944	4.841
	5.459	4.944	4.841
	5.459	4.944	4.841
	5.459	4.944	4.841
	5.459	4.944	4.841
	5.459	4.944	4.841
	5.459	4.944	4.841
	5.459	4.944	4.841
	5.459	4.944	4.841
	5.459	4.944	4.841
	5.459	4.944	4.841
	5.459	4.944	4.841
	5.459	4.944	4.841
	5.459	4.944	4.841
	5.459	4.944	4.841
	5.459	4.944	4.841
	5.459	4.944	4.738
	5.459	4.944	4.738
	5.459	4.841	4.738
	5.459	4.841	4.738
	5.459	4.841	4.738
	5.459	4.841	4.738
	5.459	4.841	4.738
	5.459	4.841	4.738
	5.459	4.841	4.738
	5.459	4.841	4.738
	5.459	4.841	4.738
	5.459	4.841	4.738
	5.459	4.841	4.738
	5.459	4.841	4.738
	5.459	4.841	4.738
	5.356	4.841	4.738
	5.356	4.841	4.738
	5.356	4.841	4.738
	5.356	4.841	4.738
	5.356	4.841	4.738
	5.356	4.841	4.738
	5.356	4.841	4.738
	5.356	4.841	4.738
	5.356	4.841	4.738
	5.356	4.841	4.738
	5.356	4.841	4.738
	5.356	4.841	4.738
	5.356	4.841	4.738
	5.356	4.841	4.738
	5.356	4.841	4.738
	5.356	4.841	4.738
	5.356	4.841	4.738
	5.356	4.841	4.738
	5.356	4.841	4.738
	5.356	4.841	4.738
	5.356	4.841	4.738
	5.356	4.841	4.738
	5.356	4.841	4.738
	5.356	4.841	4.738
	5.356	4.841	4.738
	5.356	4.841	4.738
	5.356	4.841	4.738
	5.356	4.841	4.738
	5.356	4.841	4.738
	5.356	4.841	4.738
	5.356	4.841	4.738
	5.356	4.841	4.738
	5.356	4.841	4.738
	5.356	4.841	4.738
	5.356	4.841	4.738
	5.356	4.841	4.738
	5.356	4.841	4.738
	5.356	4.841	4.738
	5.356	4.841	4.738
	5.356	4.841	4.738
	5.356	4.841	4.738
	5.356	4.841	4.738
	5.356	4.841	4.738
	5.356	4.841	4.738
	5.356	4.841	4.738
	5.356	4.841	4.738
	5.356	4.841	4.738
	5.356	4.841	4.738
	5.356	4.841	4.738
	5.356	4.841	4.738
	5.356	4.841	4.738
	5.356	4.841	4.738
	5.356	4.841	4.738
	5.356	4.841	4.738
	5.356	4.841	4.738
	5.356	4.841	4.738
	5.356	4.841	4.738
	5.356	4.841	4.738
	5.356	4.841	4.738
	5.356	4.841	4.738
	5.356	4.738	4.738
	5.356	4.738	4.738
	5.356	4.738	4.738
	5.356	4.738	4.738
	5.356	4.738	4.738
	5.356	4.738	4.738
	5.356	4.738	4.738
	5.356	4.738	4.738
	5.356	4.738	4.738
	5.356	4.738	4.738
	5.356	4.738	4.738
	5.356	4.738	4.738
	5.356	4.738	4.738
	5.356	4.738	4.738
	5.356	4.738	4.738
	5.356	4.738	4.738
	5.356	4.738	4.738
	5.356	4.738	4.738
	5.356	4.738	4.738
	5.356	4.738	4.738
	5.356	4.738	4.738
	5.356	4.738	4.738
	5.356	4.738	4.738
	5.356	4.738	4.738
	5.356	4.738	4.738
	5.356	4.738	4.738
	5.356	4.738	4.635
	5.356	4.738	4.635
	5.356	4.738	4.635
	5.356	4.738	4.635
	5.356	4.738	4.635
	5.356	4.738	4.635
	5.356	4.738	4.635
	5.356	4.738	4.635
	5.356	4.738	4.635
	5.356	4.738	4.635
	5.356	4.738	4.635
	5.356	4.738	4.635
	5.356	4.738	4.635
	5.356	4.738	4.635
	5.356	4.738	4.635
	5.356	4.738	4.635
	5.356	4.738	4.635
	5.356	4.738	4.635
	5.356	4.738	4.635
	5.356	4.738	4.635
	5.356	4.738	4.635
	5.356	4.738	4.635
	5.356	4.738	4.635
	5.356	4.738	4.635
	5.356	4.738	4.635
	5.356	4.738	4.635
	5.356	4.738	4.635
	5.356	4.738	4.635
	5.356	4.738	4.635
	5.356	4.738	4.635
	5.356	4.738	4.635
	5.356	4.738	4.635
	5.356	4.738	4.635
	5.356	4.738	4.635
	5.356	4.738	4.635
	5.356	4.738	4.635
	5.356	4.738	4.635
	5.356	4.738	4.635
	5.253	4.738	4.635
	5.253	4.738	4.635
	5.253	4.738	4.635
	5.253	4.738	4.635
	5.253	4.738	4.635
	5.253	4.738	4.635
	5.253	4.738	4.635
	5.253	4.738	4.635
	5.253	4.738	4.635
	5.253	4.738	4.635
	5.253	4.738	4.635
	5.253	4.738	4.635
	5.253	4.738	4.635
	5.253	4.738	4.635
	5.253	4.738	4.635
	5.253	4.738	4.635
	5.253	4.738	4.635
	5.253	4.738	4.635
	5.253	4.738	4.635
	5.253	4.738	4.635
	5.253	4.738	4.635
	5.253	4.738	4.635
	5.253	4.738	4.635
	5.253	4.738	4.635
	5.253	4.738	4.635
	5.253	4.738	4.635
	5.253	4.738	4.635
	5.253	4.738	4.635
	5.253	4.738	4.635
	5.253	4.738	4.532
	5.253	4.738	4.532
	5.253	4.738	4.532
	5.253	4.738	4.532
	5.253	4.738	4.532
	5.253	4.738	4.532
	5.253	4.738	4.532
	5.253	4.738	4.532
	5.253	4.738	4.532
	5.253	4.738	4.532
	5.253	4.738	4.532
	5.253	4.738	4.532
	5.253	4.738	4.532
	5.253	4.635	4.532
	5.253	4.635	4.532
	5.253	4.635	4.532
	5.253	4.635	4.532
	5.253	4.635	4.532
	5.253	4.635	4.532
	5.253	4.635	4.532
	5.253	4.635	4.532
	5.253	4.635	4.532
	5.253	4.635	4.532
	5.253	4.635	4.532
	5.253	4.635	4.532
	5.253	4.635	4.532
	5.253	4.635	4.532
	5.253	4.635	4.532
	5.253	4.635	4.532
	5.253	4.635	4.532
	5.253	4.635	4.532
	5.253	4.635	4.532
	5.253	4.635	4.532
	5.253	4.635	4.532
	5.253	4.635	4.532
	5.253	4.635	4.532
	5.253	4.635	4.532
	5.253	4.635	4.532
	5.253	4.635	4.532
	5.253	4.635	4.532
	5.253	4.635	4.532
	5.253	4.635	4.532
	5.253	4.635	4.532
	5.253	4.635	4.532
	5.253	4.635	4.532
	5.253	4.635	4.532
	5.253	4.635	4.532
	5.253	4.635	4.532
	5.253	4.635	4.532
	5.15	4.635	4.532
	5.15	4.635	4.532
	5.15	4.635	4.532
	5.15	4.635	4.532
	5.15	4.635	4.532
	5.15	4.635	4.532
	5.15	4.635	4.532
	5.15	4.635	4.532
	5.15	4.532	4.532
	5.15	4.532	4.532
	5.15	4.532	4.532
	5.15	4.532	4.532
	5.15	4.532	4.532
	5.15	4.532	4.532
	5.15	4.532	4.532
	5.15	4.532	4.532
	5.15	4.532	4.532
	5.15	4.532	4.532
	5.15	4.532	4.532
	5.15	4.532	4.532
	5.15	4.532	4.532
	5.15	4.532	4.532
	5.15	4.532	4.532
	5.15	4.532	4.532
	5.15	4.532	4.532
	5.15	4.532	4.532
	5.15	4.532	4.532
	5.15	4.532	4.532
	5.15	4.532	4.532
	5.15	4.532	4.532
	5.15	4.532	4.532
	5.15	4.532	4.532
	5.15	4.532	4.532
	5.15	4.532	4.532
	5.15	4.532	4.532
	5.15	4.532	4.532
	5.15	4.532	4.532
	5.15	4.532	4.532
	5.15	4.532	4.532
	5.15	4.532	4.532
	5.15	4.532	4.532
	5.15	4.532	4.532
	5.15	4.532	4.532
	5.15	4.532	4.532
	5.15	4.532	4.532
	5.15	4.532	4.532
	5.15	4.532	4.532
	5.15	4.532	4.532
	5.15	4.532	4.532
	5.15	4.532	4.532
	5.15	4.532	4.532
	5.15	4.532	4.532
	5.15	4.532	4.532
	5.15	4.532	4.532
	5.15	4.532	4.532
	5.15	4.532	4.429
	5.15	4.532	4.429
	5.15	4.532	4.429
	5.15	4.532	4.429
	5.15	4.532	4.429
	5.15	4.532	4.429
	5.15	4.532	4.429
	5.15	4.532	4.429
	5.15	4.532	4.429
	5.15	4.532	4.429
	5.15	4.532	4.429
	5.15	4.532	4.429
	5.15	4.532	4.429
	5.15	4.532	4.429
	5.15	4.532	4.429
	5.15	4.532	4.429
	5.15	4.532	4.429
	5.15	4.532	4.429
	5.15	4.532	4.429
	5.15	4.532	4.429
	5.15	4.532	4.429
	5.15	4.532	4.429
	5.15	4.532	4.429
	5.15	4.532	4.429
	5.15	4.532	4.429
	5.15	4.532	4.429
	5.15	4.532	4.429
	5.15	4.532	4.429
	5.15	4.532	4.429
	5.15	4.532	4.429
	5.15	4.532	4.429
	5.15	4.532	4.429
	5.15	4.532	4.429
	5.15	4.532	4.429
	5.15	4.532	4.429
	5.15	4.532	4.429
	5.15	4.532	4.429
	5.15	4.532	4.429
	5.15	4.532	4.429
	5.15	4.532	4.429
	5.15	4.532	4.429
	5.15	4.532	4.429
	5.15	4.532	4.429
	5.15	4.532	4.429
	5.15	4.532	4.429
	5.15	4.532	4.429
	5.15	4.532	4.429
	5.15	4.532	4.429
	5.15	4.532	4.429
	5.15	4.532	4.429
	5.15	4.532	4.429
	5.15	4.532	4.429
	5.15	4.532	4.429
	5.15	4.532	4.429
	5.15	4.532	4.429
	5.15	4.429	4.429
	5.15	4.429	4.429
	5.15	4.429	4.429
	5.15	4.429	4.429
	5.15	4.429	4.429
	5.15	4.429	4.429
	5.15	4.429	4.429
	5.15	4.429	4.429
	5.047	4.429	4.429
	5.047	4.429	4.429
	5.047	4.429	4.429
	5.047	4.429	4.429
	5.047	4.429	4.429
	5.047	4.429	4.429
	5.047	4.429	4.429
	5.047	4.429	4.429
	5.047	4.429	4.429
	5.047	4.429	4.429
	5.047	4.429	4.429
	5.047	4.429	4.429
	5.047	4.429	4.429
	5.047	4.429	4.429
	5.047	4.429	4.429
	5.047	4.429	4.429
	5.047	4.429	4.429
	5.047	4.429	4.429
	5.047	4.429	4.429
	5.047	4.429	4.429
	5.047	4.429	4.429
	5.047	4.429	4.429
	5.047	4.429	4.429
	5.047	4.429	4.429
	5.047	4.429	4.429
	5.047	4.429	4.429
	5.047	4.429	4.429
	5.047	4.429	4.429
	5.047	4.429	4.429
	5.047	4.429	4.429
	5.047	4.429	4.429
	5.047	4.429	4.429
	5.047	4.429	4.429
	5.047	4.429	4.429
	5.047	4.429	4.429
	5.047	4.429	4.429
	5.047	4.429	4.429
	5.047	4.429	4.429
	5.047	4.429	4.326
	5.047	4.429	4.326
	5.047	4.429	4.326
	5.047	4.429	4.326
	5.047	4.429	4.326
	5.047	4.429	4.326
	5.047	4.429	4.326
	5.047	4.429	4.326
	5.047	4.429	4.326
	5.047	4.429	4.326
	5.047	4.429	4.326
	5.047	4.429	4.326
	5.047	4.429	4.326
	5.047	4.429	4.326
	5.047	4.429	4.326
	5.047	4.429	4.326
	5.047	4.429	4.326
	5.047	4.429	4.326
	5.047	4.429	4.326
	5.047	4.429	4.326
	5.047	4.429	4.326
	5.047	4.429	4.326
	5.047	4.429	4.326
	5.047	4.429	4.326
	5.047	4.429	4.326
	5.047	4.429	4.326
	5.047	4.429	4.326
	5.047	4.429	4.326
	5.047	4.326	4.326
	5.047	4.326	4.326
	5.047	4.326	4.326
	5.047	4.326	4.326
	5.047	4.326	4.326
	5.047	4.326	4.326
	5.047	4.326	4.326
	5.047	4.326	4.326
	5.047	4.326	4.326
	5.047	4.326	4.326
	5.047	4.326	4.326
	5.047	4.326	4.326
	5.047	4.326	4.326
	5.047	4.326	4.326
	5.047	4.326	4.326
	5.047	4.326	4.326
	5.047	4.326	4.326
	5.047	4.326	4.326
	5.047	4.326	4.326
	5.047	4.326	4.326
	5.047	4.326	4.326
	5.047	4.326	4.326
	5.047	4.326	4.326
	5.047	4.326	4.326
	5.047	4.326	4.326
	4.944	4.326	4.326
	4.944	4.326	4.326
	4.944	4.326	4.326
	4.944	4.326	4.326
	4.944	4.326	4.326
	4.944	4.326	4.326
	4.944	4.326	4.326
	4.944	4.326	4.326
	4.944	4.326	4.326
	4.944	4.326	4.326
	4.944	4.326	4.326
	4.944	4.326	4.326
	4.944	4.326	4.326
	4.944	4.326	4.326
	4.944	4.326	4.326
	4.944	4.326	4.326
	4.944	4.326	4.326
	4.944	4.326	4.326
	4.944	4.326	4.326
	4.944	4.326	4.326
	4.944	4.326	4.326
	4.944	4.326	4.326
	4.944	4.326	4.326
	4.944	4.326	4.326
	4.944	4.326	4.326
	4.944	4.326	4.326
	4.944	4.326	4.326
	4.944	4.326	4.326
	4.944	4.326	4.326
	4.944	4.326	4.326
	4.944	4.326	4.326
	4.944	4.326	4.326
	4.944	4.326	4.326
	4.944	4.326	4.326
	4.944	4.326	4.326
	4.944	4.326	4.326
	4.944	4.326	4.326
	4.944	4.326	4.326
	4.944	4.326	4.326
	4.944	4.326	4.326
	4.944	4.326	4.326
	4.944	4.326	4.326
	4.944	4.326	4.326
	4.944	4.326	4.326
	4.944	4.326	4.326
	4.944	4.326	4.326
	4.944	4.326	4.326
	4.944	4.326	4.326
	4.944	4.326	4.326
	4.944	4.326	4.326
	4.944	4.326	4.326
	4.944	4.326	4.326
	4.944	4.326	4.326
	4.944	4.326	4.326
	4.944	4.326	4.326
	4.944	4.326	4.326
	4.944	4.326	4.326
	4.944	4.326	4.223
	4.944	4.326	4.223
	4.944	4.326	4.223
	4.944	4.326	4.223
	4.944	4.326	4.223
	4.944	4.326	4.223
	4.944	4.326	4.223
	4.944	4.326	4.223
	4.944	4.326	4.223
	4.944	4.326	4.223
	4.944	4.326	4.223
	4.944	4.326	4.223
	4.944	4.326	4.223
	4.944	4.326	4.223
	4.944	4.326	4.223
	4.944	4.326	4.223
	4.944	4.326	4.223
	4.944	4.326	4.223
	4.944	4.326	4.223
	4.944	4.223	4.223
	4.944	4.223	4.223
	4.944	4.223	4.223
	4.944	4.223	4.223
	4.944	4.223	4.223
	4.944	4.223	4.223
	4.944	4.223	4.223
	4.944	4.223	4.223
	4.944	4.223	4.223
	4.944	4.223	4.223
	4.944	4.223	4.223
	4.944	4.223	4.223
	4.944	4.223	4.223
	4.944	4.223	4.223
	4.944	4.223	4.223
	4.944	4.223	4.223
	4.944	4.223	4.223
	4.944	4.223	4.223
	4.944	4.223	4.223
	4.944	4.223	4.223
	4.944	4.223	4.223
	4.944	4.223	4.223
	4.944	4.223	4.223
	4.944	4.223	4.223
	4.944	4.223	4.223
	4.944	4.223	4.223
	4.944	4.223	4.223
	4.944	4.223	4.223
	4.944	4.223	4.223
	4.944	4.223	4.223
	4.944	4.223	4.223
	4.944	4.223	4.223
	4.944	4.223	4.223
	4.944	4.223	4.223
	4.944	4.223	4.223
	4.944	4.223	4.223
	4.944	4.223	4.223
	4.944	4.223	4.223
	4.944	4.223	4.223
	4.944	4.223	4.223
	4.944	4.223	4.223
	4.944	4.223	4.223
	4.944	4.223	4.223
	4.944	4.223	4.223
	4.944	4.223	4.223
	4.944	4.223	4.223
	4.944	4.223	4.223
	4.944	4.223	4.223
	4.944	4.223	4.223
	4.944	4.223	4.223
	4.944	4.223	4.223
	4.944	4.223	4.223
	4.944	4.223	4.223
	4.944	4.223	4.223
	4.944	4.223	4.223
	4.944	4.223	4.223
	4.944	4.223	4.223
	4.944	4.223	4.223
	4.944	4.223	4.223
	4.944	4.223	4.223
	4.944	4.223	4.12
	4.944	4.223	4.12
	4.944	4.223	4.12
	4.944	4.223	4.12
	4.944	4.223	4.12
	4.944	4.223	4.12
	4.944	4.223	4.12
	4.944	4.223	4.12
	4.944	4.223	4.12
	4.944	4.223	4.12
	4.944	4.223	4.12
	4.944	4.223	4.12
	4.944	4.223	4.12
	4.841	4.223	4.12
	4.841	4.223	4.12
	4.841	4.223	4.12
	4.841	4.223	4.12
	4.841	4.12	4.12
	4.841	4.12	4.12
	4.841	4.12	4.12
	4.841	4.12	4.12
	4.841	4.12	4.12
	4.841	4.12	4.12
	4.841	4.12	4.12
	4.841	4.12	4.12
	4.841	4.12	4.12
	4.841	4.12	4.12
	4.841	4.12	4.12
	4.841	4.12	4.12
	4.841	4.12	4.12
	4.841	4.12	4.12
	4.841	4.12	4.12
	4.841	4.12	4.12
	4.841	4.12	4.12
	4.841	4.12	4.12
	4.841	4.12	4.12
[truncated: 8,338 more rows]

## Sheet: Fig. 2c
	Source Data for Fig. 2c
	WT
	AD	EI	EC	PF	FS
	13.986	15.035	33.2168	24.8252	12.9371	Replicate 1
	12.1693	9.52381	27.5132	33.8624	16.9312	Replicate 2
	12.5	13.5714	30.3571	32.8571	10.7143	Replicate 3
	∆spoVD
	AD	EI	EC	PF	FS
	82	18	0	0	0	Replicate 1
	83.7989	15.0838	1.11732	0	0	Replicate 2
	83.1169	11.6883	4.54545	0	0	Replicate 3
	∆spoVE
	AD	EI	EC	PF	FS
	85.1429	14.2857	0.571429	0	0	Replicate 1
	78.0488	16.2602	5.69106	0	0	Replicate 2
	82.6087	16.1491	1.24224	0	0	Replicate 3

## Sheet: Fig. 2d
	Source Data for Fig. 2d
	WT	∆spoVD	∆spoVE
	20.7096	9.42507	10.6968	Replicate 1
	18.0344	6.56399	7.50458	Replicate 2
	17.6545	6.80513	6.4867	Replicate 3
	Dunnet's test		P Value
	WT vs. ∆spoVD		0.0005
	WT vs. ∆spoVE		0.0007

## Sheet: Fig. 2f
	Source Data for Fig. 2f
	Fluoresecnce Intensity Per Cell						Median Fluoresence Intensity
	WT	∆spo0A	∆spoVD	∆spoVE			WT	∆spo0A	∆spoVD	∆spoVE
	346.059	27.8831	2107.1	453.087	Replicate 1		913.562	27.8793	667.569	1064.87	Replicate 1
	419.811	26.7036	364.385	3891.43			838.591	29.5477	717.082	994.416	Replicate 2
	407.609	28.5655	363.614	6487.77			715.475	29.1258	677.261	1070.77	Replicate 3
	1565.21	32.6718	506.856	248.942
	582.944	27.0479	2531.24	451.14
	2153.7	27.8458	381.033	578.804
	1593.93	28.621	350.768	449.427
	2303.22	28.3213	1807.27	1249.23
	444.178	27.0269	288.427	840.321
	417.955	27.0915	274.852	460.509
	369.448	27.5858	531.015	3624.29
	738.122	27.3798	1915.54	2952.56
	624.996	27.7604	392.007	466.734
	4265.27	27.6352	519.616	2076
	2265.31	27.8101	506.019	2599.06
	4574.22	28.4527	7299.87	573.288
	524.579	28.8327	185.547	1748.59
	386.421	28.704	481.515	835.971
	430.263	28.3382	373.915	744.174
	2810.6	27.1201	3448.98	314.886
	5809.09	28.6995	63.9533	347.923
	1932.55	27.6439	75.8182	3210.88
	1805.47	27.7143	133.592	1935.47
	1973.89	29.6808	305.251	550.338
	374.991	27.3777	271.603	2277.75
	860.258	27.1701	409.099	6615.24
	508.598	26.996	787.786	322.928
	1432.21	27.9889	971.901	525.945
	495.411	29.3125	396.529	385.026
	1561.57	28.5726	373.493	5152.95
	1082.44	28.1584	3115.98	592.701
	2829.81	27.5775	387.033	1385.22
	2302.26	27.8321	2276.23	545.932
	2069.96	28.083	5367.82	1525.65
	777.308	30.8303	426.607	1770.19
	2436.42	28.5381	322.05	565.299
	2670.68	27.6154	419.305	425.982
	420.508	27.6108	446.666	2000.67
	461.085	27.5428	4747.53	443.487
	4037.18	28.8581	708.255	3058.34
	3713.71	28.8245	2794.91	3876.76
	422.031	29.9036	594.469	979.429
	1808.2	31.5238	1552.61	1426.1
	1495.58	27.6508	308.275	1076.02
	488.292	29.5204	594.236	1014.36
	1647.5	29.0984	476.869	420.901
	290.382	28.3547	315.786	4681.96
	990.092	29.0368	2979.92	2625.71
	375.698	27.5442	1623.46	4628.03
	479.701	28.4286	2645.71	3657.09
	3831	27.84	1579.35	570.966
	2582.62	28.8194	566.167	6626.27
	455.941	27.5959	294.974	490.375
	518.633	29.8369	2112.55	2183.11
	2488.88	27.3234	2366.94	747.432
	593.453	27.9942	347.182	624.351
	1738.84	27.7619	3275.87	274.498
	4620.49	31.5221	600.991	572.725
	1320.64	26.8361	592.007	4151.38
	257.994	26.9283	318.343	685.04
	96.9196	27.0288	319.969	2185.05
	1023.98	29.088	2457.64	2752.12
	397.666	29.1532	396.282	955.916
	4727.38	28.9298	620.722	756.036
	3976.77	30.1486	2813.05	771.093
	410.987	27.2917	600.978	2399.86
	3086.23	27.8389	2175.09	6625.55
	469	28.3741	520.894	1032.86
	329.217	26.5535	1428.94	4836.83
	446.066	26.8662	4812.18	4594.06
	428.421	28.9109	256.934	621.672
	394.149	29.2411	264.789	4354.54
	2193.36	30.0616	2709.37	414.98
	618.117	27.8624	401.511	847.164
	391.446	30.0683	282.15	3626.26
	390.835	27.3573	4592.49	1636.9
	889.186	28.7783	7429.27	3138.31
	431.044	28.7276	533.399	335.315
	308.299	27.687	5338.92	4279.9
	394.439	26.4413	354.781	6299.93
	414.642	27.4254	279.248	4822.07
	1088.4	27.6886	3035.5	3508.94
	673.065	28.8163	811.674	3440.32
	249.473	27.208	2078.77	2354.81
	372.918	26.8089	369.94	374.902
	5612.75	27.1357	6354.73	1509.63
	2322.15	28.8423	4657.6	568.064
	2530.98	29.2889	409.786	6623.6
	409.241	28.2368	526.505	666.121
	4147.9	27.4673	1763.95	525.216
	3016.68	30.8314	604.668	805.346
	704.246	27.6188	1890.15	1881.51
	704.691	27.2689	5327.21	2439.99
	2566.11	29.6923	525.343	561.046
	389.265	28.3179	4754.95	4307.5
	560.852	31.1708	1902.69	1191.79
	363.08	28.349	1474.07	3619.5
	387.824	28.1217	428.559	3529.88
	1889.92	27.5661	315.642	5543.34
	317.213	28.0655	582.178	699.151
	1811.2	27.7468	1855.64	2229.18
	397.266	31.6501	500.23	542.032
	384.769	28.4929	1655.31	729.399
	470.169	29.6614	3717.75	5830.33
	2731.5	27.0202	673.059	3945.79
	6467.39	27.2341	5702.39	6125.36
	561.817	28.1478	327.45	740.134
	409.687	28.1875	450.477	4179.59
	816.462	29.8413	3504.18	2686.49
	2341.95	28.1699	988.005	527.986
	1475.45	27.522	6449.42	6661.71
	2152.95	29.7184	390.486	1603.6
	3102.63	31.3067	2873.73	1493.97
	675.091	28.3504	350.489	1384.91
	1689.59	30.2398	4523.58	3539.02
	2363.23	29.9949	851.188	6054.84
	386.947	29.0964	579.426	749.449
	552.399	29.9833	1619.44	733.771
	815.914	28.8272	4740.51	596.332
	408.835	27.7978	406.863	488.175
	364.666	29.7288	1296.68	2953.08
	4875.91	29.5496	280.324	4187.13
	2039.57	31.7059	3722.83	4829.41
	1419.79	31.0335	350.16	877.254
	386.623	27.7087	397.14	592.849
	1635.47	28.2621	1221.46	691.511
	1289.92	27.8507	453.281	1956.68
	1510.34	29.6009	654.771	413.664
	1629.02	28.819	2743.18	503.412
	341.077	28.9729	2658.36	653.175
	1927.56	29.1966	3934.19	1063.12
	571.093	27.7348	561.715	4280.28
	340.14	28.4932	5085.04	1485.91
	2878.92	27.8963	3867.39	493.075
	399.809	28.248	1488.99	637.939
	513.814	28.485	850.13	951.857
	1252.66	27.5688	257.178	11353
	1738.96	29.1146	268.747	2509.49
	405.09	31.2731	268.291	1712.74
	396.369	33.2979	427.203	4880.08
	429.165	28.6512	4116.76	694.536
	364.914	28.6713	693.59	486.158
	1283.81	28.6838	1406.07	545.253
	1393.48	29.3559	2146.29	4008.66
	1164.21	26.8584	253.518	678.84
	466.223	28.2881	241.827	472.956
	348.312	30.1421	3603.69	4429.67
	3247.32	28.5199	695.838	1171.23
	1405.54	30.0795	1748.51	1914.74
	8469.42	27.6641	5480.77	670.833
	1185.78	28.3421	4948.6	1256.28
	1813.76	28.7432	451.939	1852.96
	1700.54	28.117	417.206	3739.77
	1049.16	28.1812	290.237	583.433
	925.956	29.235	1305.21	4724
	1472.77	29.1288	543.052	955.981
	321.228	27.5902	222.744	3569.3
	429.168	28.7575	3050.81	1264.9
	1710.79	27.8709	458.655	5968.8
	914.801	28.0528	248.415	2501.13
	1040.38	28.3872	1630.31	2016.52
	1430.27	27.8138	4559.98	1776
	1843.28	28.5838	2249.21	497.717
	431.684	28.5	383.959	5295.86
	611.823	28.3018	470.224	4411.51
	333.055	29.3842	3850.7	1300.65
	1691.83	28.516	276.817	3559.24
	569.696	30.1584	343.817	588.625
	589.015	27.9282	283.027	926.979
	2041.79	29.3305	471.037	657.402
	555.224	28.5122	2213.16	455.974
	1600.49	27.5719	2770.88	624.354
	1246.17	28.2194	377.417	730.515
	1732.18	27.0224	657.188	1391.58
	591.74	27.9158	650.562	566.375
	1227.55	27.3556	142.55	630.166
	2075.01	28.0831	3616.41	3870.31
	899.458	29.4884	3499.59	3303.96
	473.175	27.8533	893.472	1599.91
	2088.82	28.8069	670.683	567.241
	384.781	29.004	400.947	506.092
	383.291	28.0261	499.629	4134.78
	3971.9	28.319	829.648	1229.93
	250.251	27.9553	3326.59	564.573
	4709.47	28.1072	748.949	5448.54
	424.799	27.7234	4037.88	431.613
	1522	29.6904	180.735	3305.93
	360.919	28.3852	1936.03	639.959
	360.409	27.942	975.224	674.017
	1377.63	29.0133	373.554	3639.97
	271.802	27.8081	1196.29	1235.85
	391.042	27.8556	2872.16	1618.2
	433.133	28.7599	848.937	4267.25
	2421.18	27.8005	3151.53	343.159
	262.166	28.3226	475.107	2581.85
	1095.64	28.0924	736.707	493.398
	495.772	27.5612	4319.73	879.893
	767.534	28.7131	363.892	772.434
	308.297	28.8456	1351.43	4519.82
	3483.52	27.8106	270.248	4294.49
	1972.99	27.4814	2391.02	492.476
	427.108	28.8029	163.167	864.971
	516.256	29.4356	520.084	368.442
	332.857	28.1086	576.689	555.06
	395.622	29.0681	812.38	823.526
	545.154	28.3499	3535.52	4528.73
	445.329	28.5814	1642.96	7224.43
	1767.57	27.8148	645.184	7890.95
	295.449	28.0388	599.467	2034.94
	277.121	28.0694	481.432	612.644
	1438.52	28.8406	3089.12	710.126
	358.181	27.9567	497.676	8713.33
	1301.85	28.6439	551.274	1734.5
	2752.06	28.358	3091.28	762.787
	582.859	29.0128	566.071	657.152
	1425.54	27.6341	610.974	5848.54
	288.902	27.7371	561.682	4167
	806.086	27.6469	192.058	354.148
	2755.17	28.7265	3673.34	438.943
	347.888	27.4108	590.983	6227.17
	797.222	28.1041	2986.66	4808.34
	1627.92	28.1362	4383.47	2709.72
	2156.45	28.7712	604.645	6960.17
	420.896	26.529	726.318	2009.39
	2674.02	28.1339	3111.08	586.076
	4304.2	27.4335	496.664	794.158
	1960.4	28.6653	9667.78	629.455
	1339.17	27.6169	433.878	2649.16
	681.628	28.3624	2058.12	1256.37
	383.84	27.9185	431.721	483.551
	453.158	28.0788	622.237	5980.98
	1678.65	28.7037	2014.81	1328.11
	509.025	28.2905	2416.4	2811.6
	284.686	28.2096	4056.64	434.385
	1167.44	28.8729	694.439	526.159
	584.177	28.6299	1677.77	2230.8
	861.741	28.1392	401.968	495.706
	1955.89	27.45	556.956	6978.35
	2191.22	27.866	745.69	403.343
	1265.05	29.0131	4961.86	4260.67
	1021.53	30.2229	224.452	3297.62
	332.558	29.6074	332.659	3338.43
	420.377	30.7471	1985.03	480.086
	1081.99	26.7985	525.574	444.987
	1264.02	29.5196	623.885	2452.04
	841.343	28.532	3928.25	497.981
	1690.56	28.9905	1239.02	442.021
	1139.01	28.411	2178.27	507.007
	1867.16	29.2353	6723.57	5949.91
	1188.8	27.75	358.597	1906.67
	2184.34	28.7645	1045.95	372.244
	332.314	27.6014	480.721	4412.6
	1937.1	27.8189	3438.42	425.722
	370.539	27.5226	2479.78	9226.9
	1338.75	28.8933	538.492	464.239
	3466.11	27.0492	516.968	487.687
	578.613	27.8994	5237.57	658.914
	1440.55	28.2107	2684.53	3185.94
	1502.57	27.9878	7428.06	1511.12
	516.182	28.4293	2252.72	370.421
	1687.69	27.9457	2936.46	468.538
	1370.41	27.9375	515.531	593.164
	293.387	28.7173	3578.03	2307.09
	1235.25	28.623	2533.73	530.212
	629.168	27.4926	698.307	488.117
	490.214	28.6233	662.638	9127.37
	2324.23	28.9924	413.832	9334.25
	777.868	27.2965	2108.44	5127.01
	786.642	27.5502	1346.98	496.056
	302.569	28.2464	3900.09	7127.24
	1571.85	38.9526	3655.33	1274.03
	3575.06	28.4908	830.122	432.257
	1263.5	28.6063	4820.9	491.667
	336.081	28.0525	3385.79	1753.21
	1357.37	28.9323	347.791	447.019
	433.959	27.8051	294.92	3787.07
	1620.74	28.3265	613.965	1906.27
	384.096	28.3047	1294.69	1368.66
	329.036	26.7482	642.655	3151.77
	1873.45	29.1392	218.181	1530.51
	2179.99	27.3376	548.325	2052.63
	1003.17	27.9755	4778.93	4342.3
	360.326	27.6933	496.925	969.732
	585.455	26.8127	483.917	4974.45
	288.091	29.1025	627.337	1803.4
	561.245	27.142	1505.59	5823.31
	493.239	27.4145	601.112	1052.62
	251.678	27.2793	1241.16	1305.17
	350.896	30.9412	798.352	3189.34
	1002.63	28.0471	1474.04	518.399
	337.483	28.1642	2802.9	3208.11
	1558.91	28.1601	2452.09	6796.95
	1165.28	27.486	2288.61	5454.19
	2630.23	27.8778	1336.09	408.115
	1159.82	36.3025	10227.6	419.662
	1945.09	26.4461	5280.04	482.74
	1564.86	28.1333	1540.72	774.382
	448.656	28.3347	246.477	525.735
	202.475	30.1541	660.207	4566.91
	1010.81	32.1875	332.106	922.533
	1250.32	30.9968	408.056	4379.39
	3186.24	29.8256	6231.16	311.493
	2947.55	31.875	542.761	6242.41
	2436.88	30.2967	652.325	6280.17
	1059.73	27.4913	5237.21	314.105
	403.967	29.5076	622.85	507.26
	953.563	27.6899	418.767	535.95
	305.092	28.3432	1977.1	374.697
	372.823	31.6204	2104.28	4452.69
	2436.07	29.841	437.67	6227.54
	738.125	29.3836	920.202	1944.77
	1631.07	29.4291	512.586	709.358
	596.19	29.4306	459.574	649.305
	228.408	31.758	303.799	3328.09
	275.069	30.1393	6692.41	1030.35
	2178.26	30.5861	437.724	1666.24
	698.772	29.415	388.099	1662.15
	461.8	28.2603	1190.31	3179.66
	392.269	30.0466	2763.47	5229.3
	1994.19	28.1556	271.474	2008.13
	403.487	28.4076	2401.75	635.949
	1605.15	28.5167	559.14	554.54
	379.84	29.1189	757.08	539.882
	1041.68	27.8635	584.211	419.805
	291.513	30.0185	571.905	388.072
	312.508	29.5289	3835.92	2758.26
	1166.46	28.4683	492.193	2501.54
	887.172	29.2178	3073.57	569.515
	343.285	29.0382	669.286	2849.99
	1933.71	30.3651	685.392	409.483
	369.879	29.6685	5173.82	576.838
	398.577	31.487	5154.47	2092.61
	1258.48	26.6942	2022.19	787.19
	1735.59	33.7135	6064.32	1110.11
	2468.44	29.735	828.27	6582.23
	3385.31	28.1968	442.278	480.613
	551.745	29.2897	616.315	441.195
	2402.63	31.3672	2733.47	585.094
	2295.35	28.9219	469.318	2235.73
	1315.94	30.2016	415.993	6092.35
	1263.36	29.209	1809.72	4176.93
	2387.21	28.1598	1216.43	505.916
	1125.59	29.3323	544.843	397.738
	3225.69	28.3784	338.965	1343.27
	1429.05	27.3135	423.867	521.655
	2637.77	29.1581	537.271	2387.98
	1433.43	29.9962	1000.14	4429.67
	383.66	28.463	5623.69	365.293
	344.611	28.6938	2202.11	384.097
	468.95	30.3896	392.879	423.882
	1304.64	27.6639	2872.97	1452.14
	701.512	28.3947	3524.91	425.527
	303.704	30.3756	1543.83	4687.7
	2759.44	29.2238	577.695	515.485
	2169.55	28.8004	447.648	1350.43
	1139.92	28.7851	528.369	4265.83
	1288.67	28.5326	7080.34	590.656
	289.16	26.348	534.798	657.005
	1338.07	28.6163	762.904	1853.29
	567.774	27.1348	554.209	401.754
	2168.9	30.8374	2645.18	3350.85
	262.815	28.2664	498.234	1942.39
	407.422	26.6473	1569.37	471.465
	1593.04	29.3102	862.788	1826.79
	609.436	29.02	5432.75	485.009
	270.258	32.6658	523.239	358.337
	1473.78	28.3945	604.63	498.437
	1268.91	28.2416	300.245	3163.59
	241.318	31.4701	757.241	2229.35
	1550.6	29.8792	543.291	2487.71
	1072.45	29.0501	559.286	290.61
	2829.35	27.7082	523.991	672.98
	336.875	27.6461	1113.96	4298.99
	1046.58	34.3118	528.897	437.812
	884.723	29.7041	402.905	401.955
	1553.23	29.6364	513.508	474.024
	470.214	28.7302	3278.47	681.47
	4632.52	30.5789	506.421	3625.09
	799.548	34.4013	693.42	1660.9
	1121.8	28.8511	337.931	600.613
	1130.81	27.9782	563.604	574.299
	227.976	29.0036	738.62	3748.08
	2304.34	30.3804	3085.78	4634.08
	275.133	29.4142	504.565	4224.9
	703.644	27.373	1937.18	6698.77
	2166	28.5268	2843.83	431.103
	1398.08	30.0634	565.643	3643.06
	458.567	29.8457	537.477	639.05
	241.308	29.3978	1857.74	584.156
	6231.84	29.4203	419.702	391.86
	1060.91	30.1093	5899.52	441.763
	896.152	28.5304	624.492	388.633
	393.478	27.6676	538.886	666.567
	622.238	29.3511	482.417	640.514
	268.919	28.99	462.421	3665.55
	1057.42	28.1306	498.567	454.403
	1088.95	28.6831	823.421	323.185
	841.188	32.1564	4097.79	432.64
	2015.9	28.301	675.748	5271.84
	496.693	27.443	489.724	7342.88
	3298.71	30.326	647.347	1818.15
	528.756	27.7593	377.798	6432.37
	2585.14	27.8633	2734.2	373.806
	1376.67	28.6977	574.264	297.62
	1813.94	29.951	493.565	725.959
	979.16	29.426	3222.24	549.533
	984.34	30.1494	750.906	723.145
	251.269	27.0943	508.831	452.924
	1764.99	30.6236	461.277	407.388
	535.397	28.1886	2460.17	312.135
	1895.8	27.3815	1696.18	2094.31
	577.93	29.3275	547.125	5867.9
	359.003	26.9446	828.688	744.846
	1308.54	26.5697	523.06	447.102
	2092.2	27.9776	511.86	366.011
	3120.1	33.6784	448.256	228.175
	1900.14	26.885	740.459	11460.6
	1009.74	27.0215	690.679	7201.31
	605.919	29.7032	4077.12	3886.35
	318.161	28.4387	4441.96	477.836
	766.182	27.7131	2053.01	2573.69
	2058.5	28.1557	330.879	1333.39
	225.409	27.7587	497.814	279.833
	1595.7	26.7978	862.089	4690.05
	2104.99	27.8008	2896.88	337.216
	870.957	27.0684	1330.58	435.955
	371.194	28.2619	593.181	2214.34
	3241.86	27.5963	1170.59	327.817
	3077.78	27.7189	295.836	398.055
	336.779	28.9968	444.31	184.219
	1315.01	27.3766	3260.55	5929.19
	199.404	28.9	503.896	4918.86
	388.842	28.75	2108.77	400.726
	2012.49	27.9977	3367.89	2125.56
	1001.09	27.8024	425.592	510.495
	1130.97	27.3885	1918.44	6798.52
	3246.02	27.2851	4213.59	831.997
	1756.3	27.685	589.287	280.234
	665.941	27.2121	595.023	176.363
	1123.65	27.9944	1195	443.097
	1806.22	27.3062	638.706	1649.23
	2112.41	30.5435	1992.95	594.742
	3538.37	28.1691	515.201	1564.86
	525.181	27.5157	6255.96	6748.16
	2288.02	28.4254	459.096	322.404
	3436.35	28.5627	3542.03	420.135
	430.493	27.7782	543.887	684.243
	451.464	28.4482	3287.86	423.271
	1813.2	29.82	3639.09	4687.08
	953.444	29.375	414.523	2027.93
	928.971	30.4841	1599.31	1826.95
	1657.87	30.6713	710.976	369.008
	603.646	28.4684	373.932	270.629
	3451.23	29.3333	4101.57	477.153
	2036.27	28.5681	4444.86	453.02
	367.661	29.3984	594.941	468.82
	1082.76	29.0661	501.631	300.072
	421.192	27.6982	6359.8	441.478
	574.458	27.8835	1714.44	3898.66
	935.13	28.648	2453.72	465.883
	1141.08	30.2832	2258.48	2813.28
	1714.28	30.0755	3603.89	397.942
	2875	28.773	3129.92	2598.67
	1447.01	28.1183	954.471	589.677
	2252.53	28.8057	668.599	3879.77
	378.521	29.6768	512.274	1717.36
	675.689	29.3948	2431.43	3681.34
	1942.92	29.9443	418.334	563.1
	1236.15	28.2453	5829.47	559.864
	3941.6	30.5215	608.759	532.936
	467.838	29.9747	516.277	5158.43
	470.538	30.9036	782.495	526.053
	2626.68	29.3258	627.647	3981.4
	1132.52	29.8926	2683.89	575.11
	473.969	28.1929	836.852	6120.29
	681.535	29.9563	6446.08	1124.64
	3617.57	28.3554	3338.39	2565.92
	439.352	30.1538	573.358	8156.23
	245.288	27.1939	1428.01	616.33
	460.103	32.8228	2658.63	497.463
	3889.01	36.1858	496.511	1815.31
	1085.64	28.7263	3428.52	429.24
	978.615	30.3529	533.094	6867.92
	551.033	28.2181	477.47	4305.78
	461.816	28.8546	560.027	451.652
	1304.22	29	529.848	528.176
	506.022	28.0357	3857.84	526.22
	1876.66	30.6034	561.797	843.388
	480.58	29.253	7899.1	495.097
	840.239	28.9322	780.919	714.475
	424.317	29.7638	3081.22	2961.17
	1439.66	30.2017	2457.8	580.61
	393.355	29.0032	2224.73	729.569
	354.912	28.0785	3429.4	5479.14
	2197.22	31.0158	450.791	1235.88
	480.315	28.2082	2654.59	4600.4
	731.475	29.4979	586.821	3408.5
	2174.26	30.6647	498.78	473.892
	579.423	33.0263	588.981	1430.91
	1053.1	29.083	491.067	278.272
	292.136	29.4412	469.577	3009.76
	747.06	29.8239	2122.76	449.479
	2253.61	27.5708	490.632	579.979
	2286.8	28.141	634.649	588.41
	491.055	30.1296	2320.11	774.545
	561.65	28.3441	6440.67	1264.65
	1191.68	28.2333	1457.63	4951.66
	2455.3	31.4908	1544.16	4990.94
	3289.24	29.1703	5706.24	550.405
	1540.56	29.8634	3076.59	2720.88
	1795.03	29.8023	3184.6	1986.65
	398.869	28.5396	567.067	2931.73
	534.976	34.6623	457.283	877.021
	1645.64	28.7663	616.897	5578.94
	2633.91	27.5074	2672.92	8641.27
	4392.18	29.4841	798.087	6911.2
	1563.32	32.1892	636.724	360.796
	658.516	27.7158	557.611	3751.3
	457.696	27.3953	748.892	4330.35
	437.721	29.6946	605.83	634.364
	3076.68	33.8818	3699.2	3073.09
	677.331	27.5737	1931.82	4134.14
	1513.92	29.6577	2721.34	5210.3
	1465.06	29.0571	1064.74	361.41
	1474.68	29.3378	688.15	609.229
	434.78	29.801	2531.12	659.741
	316.08	30.4442	702.54	695.13
	617.449	27.4717	458.225	765.084
	1626.94	37.6751	542.615	2173.75
	2187.86	28.2956	430.925	517.407
	853.128	28.5763	3202.19	6202.98
	1895.32	26.9878	549.986	632.689
	653.492	27.8937	446.453	645.391
	1704.1	27.144	8917.43	4103.68
	1318.4	28.0856	2691.9	766.523
	345.685	28.5444	4386.47	7849.66
	400.229	27.678	4124.02	465.315
	448.041	28.5434	531.084	9053.21
	932.432	31.1825	5492.6	10138.3
	541.887	27.6184	420.549	5747
	3308.37	27.9253	504.284	1531.71
	315.22	27.8135	5188.45	992.708
	2303.1	28.5689	638.417	417.029
	1539.47	27.4167	429.505	6975.66
	3044.87	27.7548	2679.56	7403.79
	434.748	26.6304	502.726	570.499
	323.402	27.9977	1816.74	794.049
	906.285	28.0601	438.078	6991.64
	2006.38	26.8955	472.341	4195.28
	1314.36	28.0338	2964.17	4991.9
	545.853	31.3172	697.536	450.98
	2260.49	29.2825	1893.59	458.827
	1460.54	27.6231	2131.67	3866.34
	423.314	28.3038	482.832	513.033
	1605.35	28.6145	805.459	530.677
	572.756	31.1463	408.722	3709.53
	1375.51	27.3233	828.452	475.345
	655.181	28.9024	1517.38	3105.51
	403.442	27.9135	431.688	6520.55
	379.355	29.8087	603.553	592.051
	913.459	28.9568	1415.21	2236.33
	1159.38	28.2559	497.932	435.45
	336.637	27.8247	2764.95	597.43
	570.079	29.2059	3409.12	439.498
	285.657	29.1843	855.868	243.199
	2009.15	29.6654	5146.69	482.267
	494.175	28.836	471.066	4334.98
	2009.43	29.2374	5730.13	767.588
	1679.61	30.8591	3931.86	634.961
	404.295	28.0534	1471.6	592.176
	829.182	29.6888	2410.53	2472.45
	685.579	28.6831	4777.45	472.693
	2111.44	31.29	465.362	4315.01
	361.361	28.4909	555.602	5455.31
	2291.33	30.8908	6263.23	651.423
	338.203	29.3764	1005.81	625.139
	1621.56	26.902	472.133	502.83
	5717.75	30.4894	7664.68	2208.91
	930.945	29.5971	374.437	1641.98
	3369.81	28.8732	760.771	603.834
	1307.69	29.8424	7998.54	1170.52
	1072.99	28.2348	449.468	10038.5
	395.347	28.7562	572.553	3164.73
	1332.7	28.6399	3240.19	520.869
	831.484	28.0299	378.416	8756.08
	226.41	29.9949	509.229	4556.32
	2801.02	30.9719	1455.74	9172.52
	2462.93	29.8071	462.39	610.112
	2556.47	29.2344	439.342	892.644
	379.84	28.7778	7600.86	544.561
	1476.59	28.788	507.207	1675.25
	2275.88	28.0266	825.289	403.632
	1732.46	27.6314	1052.7	849.663
	166.843	29.1541	2739.3	565.683
	648.131	27.7981	432.727	5053.91
	332.935	29.3899	7057.59	866.556
	298.577	29.9149	978.867	474.506
	346.694	29.3846	411.649	766.822
	1688.47	28.1037	365.296	5372.1
	1184.1	27.6219	463.131	615.444
	1482.46	28.6932	315.685	705.242
	911.219	28.8541	688.229	6627.37
	598.575	30.6789	450.925	5666.68
	304.026	29.2	584.901	5103.64
	3180.86	29.1818	935.255	806.987
	3052.56	28.494	623.808	5187.86
	806.009	28.9213	332.184	6175.19
	590.645	30.4688	2593.59	594.016
	1443.64	30.9853	413.915	507.798
	1051.23	28.7423	318.191	438.074
	328.331	29.9073	2874.42	546.754
	269.812	28.2996	495.452	620.694
	1001.72	27.8852	348.209	2138.38
	1152.27	28.5289	352.657	524.749
	2045.23	27.8063	531.281	1798.31
	536.798	29.2038	2359.81	636.129
	321.829	30.0725	3481.29	5860.01
	505.967	30.6698	494.166	4316.54
	460.585	27.9829	1412.01	1928.02
	628.814	29.0382	487.523	563.994
	309.642	25.9358	403.993	613.482
	427.355	29.2919	1678.14	571.694
	898.145	27.8673	4337.47	775.564
	605.554	28.8444	2987.95	3189.12
	381.34	29.1573	400.477	557.683
	982.206	30.4353	452.759	559.104
	690.306	29.973	1346.33	622.468
	175.124	26.9267	456.479	1020.55
	1297.28	30.1606	3255.29	2169.04
	1563.93	29.6808	4135.24	451.993
	1343.07	28.8169	679.692	659.042
	388.84	29.0453	3623.62	6322.37
	836.327	29.6801	3643.94	556.168
	612.783	29.6667	6432.01	3596.04
	281.042	30.3113	407.141	1634.05
	877.591	28.3284	377.214	497.625
	1704.07	28.8491	515.198	479.205
	2874.19	28.1343	688.178	586.364
	3061.02	30.0244	346.603	678.046
	1484.59	29.1186	463.247	2206.1
	2269.93	31.0886	310.997	487.526
	695.435	30.3039	1439.09	452.505
	1008.98	29.0272	402.505	588.392
	324.686	30.5352	3824.97	3877.08
	313.685	27.6824	4596.4	1266.36
	2224.45	33.3467	555.146	907.129
	1128.97	30.8093	506.664	568.908
	1265.49	30.0108	3791.88	1063.28
	760.653	29.6905	492.742	555.057
	554.545	27.6298	247.932	592.693
	1934.19	27.3601	333.347	6060.75
	315.204	27.5353	482.781	2114.46
	488.178	28.7733	478.981	517.319
	1186.87	27.5648	1043.68	645.958
	605.106	28.6377	462.938	753.073
	1683.09	30.6364	434.293	633.296
	522.351	26.5376	3661.36	641.138
	394.543	30.0209	243.472	482.476
	538.676	30.1719	858.242	450.338
	2067.25	26.8211	390.777	489.534
	2401.85	28.3188	391.024	408.709
	597.468	29.6743	621.678	482.112
	1410.99	29.5251	357.779	440.819
	1367.31	29.7852	265.35	2755.87
	486.042	28.8652	3705.87	459.197
	1088.12	29	5347.67	3384.21
	1737.68	30.4489	589.574	609.348
	488.288	27.0111	1627.16	543.326
	832.746	30.2456	567.01	4640.17
	376.935	27.6041	4490.68	1090.91
	468.375	27.3242	196.232	857.575
	338.275	30.4089	534.397	1998.06
	687.287	33.798	6454.26	422.608
	1151.89	29.9061	429.543	3385.11
	523.555	27.0841	4377.43	1186.43
	1462.11	35.9231	6193.76	811.418
	225.216	36.0613	343.03	384.387
	175.59	28.8249	3031.9	614.005
	1256.02	31.2857	208.351	6603.45
	1337.36	29.4167	567.515	1950.92
	594.313	32.108	398.226	2276.6
	1494.64	29.3075	5616.02	576.112
	2374.29	29.8982	216.025	834.8
	873.238	30.1406	495.907	7437.72
	1198.89	29.4501	449.205	2540.3
	1846.82	27.2181	395.738	544.615
	1365.75	28.9842	679.053	504.397
	2314.4	31.6463	5041.66	642.332
	1724.29	30.5575	2068.65	2858.92
	902.056	31.9117	3908.51	506.299
	1236.29	28.9083	1377.56	5231.96
	2726.57	32.9481	4926.23	4700.93
	333.992	35.6456	557.766	1933.71
	647.016	28.1856	2946.51	353.504
	760.375	27.1941	169.114	6043.67
	1395.77	30.5473	508.099	2897.21
	1778.66	29.1465	420.935	5597.38
	500.535	28.9883	327.083	352.815
	1610.21	28.7199	709.195	7559.83
	343	28.049	1473.49	3038.2
	1352.06	35.4582	3216.21	3984.31
	1200.64	27.6597	4789.84	4950.87
	1304.29	31.0085	6237.69	3702.72
	493.514	28.3673	591.504	2403.71
	1311.37	26.9968	351.494	433.249
	2813.31	30.8516	597.979	1644.42
	1062.69	36.3377	571.699	821.954
	1962.37	29.2023	471.9	8913.16
	1011.18	31.1409	347.298	499.937
	2115.2	28.9894	392.537	692.79
	827.785	27.7462	2857.88	4321.12
	1018.04	34.4314	8823.77	630.656
	822.715	27.087	1570.26	508.573
	1268.74	32.9609	2708.7	4824.89
	543.152	30.3757	763.933	2560.16
	729.626	28.8856	577.072	329.437
	752.923	28.3181	384.655	2650.27
	711.993	30.676	1160.73	429.808
	501.466	31.1058	514.686	3592.66
	610.76	29.7791	565.439	6084.7
	498.205	34.122	2847.73	549.723
	1137.82	29.3142	2861.86	3108.71
	2266.23	29.0886	447.111	418.253
	603.143	31.1601	461.881	4206.29
	1260.38	30.3733	8802.22	969.412
	1744.96	30.8606	3365.49	2114.33
	1808.51	29.385	746.047	424.59
	684.56	28.9865	695.662	2186.51
	478.275	29.7275	364.494	531.924
	1784.69	30.1898	2538.58	1120.57
	1039.49	30.3967	583.884	792.944
	1156.35	29.2337	6510.08	725.142
	1141.4	31.5303	3635.39	393.612
	3043.04	30.9607	505.85	4617.68
	635.798	27.6424	2617.42	1502.21
	517.962	30.796	402.093	527.429
	1722.96	28.0395	4116.02	322.949
	1561.58	31.0112	403.276	5420.83
	495.846	30.491	463.176	3621.33
	3004.71	28.9562	806.355	4397.94
	757.489	29.3821	2480.8	4237.19
	413.474	29.9791	335.569	5924.09
	914.331	29.9929	431.902	4068.31
	360.374	28.8708	290.428	1832.17
	1513.08	26.1514	488.435	987.974
	1285.95	29.88	464.292	385.108
	831.041	30.9343	384.008	1727.37
	1073.1	31.9277	500.5	2096.38
	1658.34	30.3923	792.859	3779.93
	1479.23	26.88	475.968	4907.15
	584.925	28.2515	2366.31	416.493
	737.289	31.6919	82.439	2924.76
	1380.73	29.0791	405.293	11129.1
	575.744	30.253	2072.28	3754.42
	902.577	34.7596	4800.12	3240.96
	1876.83	30.1976	475	847.174
	1936.52	28.5216	416.719	3965.01
	1216.77	29.1187	3071.73	958.113
	1705.51	28.7957	467.352	5753.7
	278.472	27.4209	1428.84	1754.54
	2002.46	30.0517	5912.12	2096.77
	2594.43	29.3047	523.092	3039.59
	1165.61	28.8947	1255.54	7159.59
	1378.81	29.1807	296.326	611.794
	473.514	28.0435	382.501	679.327
	694.578	30.1265	449.378	667.903
	684.68	30.9158	364.199	571.781
	1056	31.863	2885.98	508.891
	609.919	26.9787	421	6435.93
	1754.82	30.5458	999.238	721.833
	558.919	27.5658	508.294	612.873
	1066.16	32.7832	730.615	357.515
	507.229	29.2784	688.377	5054.3
	1627.64	29.5025	373.484	7303.58
	1070.37	30.1073	4961.77	604.754
	610.13	29.5136	524.612	575.095
	459.222	29.29	498.511	633.151
	1299.94	28.9895	275.352	415.251
	721.05	30.6768	2686.32	806.07
	1483.05	29	3904.26	1318.36
	524.444	28.7444	400.132	2269.31
	1366.86	27.7414	280.477	731.409
	1757.27	30.1422	279.146	4514.54
	2471.53	32.3954	330.144	1808.98
	2872.93	32.4727	1228.02	4061.4
	1450.38	30.8265	4654.3	661.972
	455.272	26.722	171.78	1456.86
	1137.81	27.1457	2355.28	858.179
	1441.95	28.9038	467.392	5697
	1259.78	29.1169	758.441	9722.19
	812.19	28.6375	325.48	2255.34
	567.263	27.3394	100.849	6095.98
	483.38	27.5409	320.731	1650.68
	1526.58	28.5679	375.988	1053.03
	824.884	29.2404	511.146	581.597
	450.213	30.0718	279.544	551.922
	1093.69	28.6331	299.505	878.912
	1105.78	29.0777	305.607	540.716
	1877.65	30.0657	494.324	956.551
	1329.62	30.1924	101.51	502.429
	457.815	28.8037	332.703	5981.53
	567.089	29.3016	2547.79	2293.52
	1018.09	29.6323	519.641	517.176
	385.696	28.3259	2347.35	375.312
	982.599	28.6107	127.761	631.042
	414.267	29.9455	642.614	478.051
	1105.95	27.4368	330.939	746.115
	335.727	28.2247	279.227	1076.19
	1349.17	27.7965	2567.23	9188.05
	493.086	29.1693	91.5311	3334.18
	1340.36	29.3005	305.668	6165.31
	494.16	30.172	397.448	5207.87
	457.813	33.6311	290.13	4629.78
	549.568	30.3866	629.623	784.994
	1814.09	27.6387	392.176	3856.87
	603.413	34.5403	1438.93	1052.15
	1389.72	28.0971	272.34	2213.5
	573.692	26.4704	860.942	1415.9
	1996.57	28.5417	466.577	685.591
	1765.77	29.8248	4207.7	1267.02
	1151.86	29.1046	1833.08	469.551
	2274.72	29.6111	2395.48	717.308
	433.202	30.1613	2924.46	1796.92
	862.462	27.7383	294.93	5373.87
	570.915	33.248	1377.55	482.58
	519.475	29.8738	287.07	3582.05
	414.464	29.5659	4618.03	3873.03
	487.314	28.4971	6330.33	6442.72
	1035.49	29.2597	895.095	935.75
	329.2	31.7478	306.294	919.971
	687.171	28.6178	415.177	6885.26
	862.381	29.2351	100.66	745.008
	476.828	27.4755	280.05	3126.7
	472.478	27.7619	941.615	728.454
	980.432	28.472	705.503	4852.01
	555.147	30.3179	580.954	522.161
	337.78	28.3238	445.925	644.399
	941.326	29.7903	546.512	685.696
	704.029	27.7594	5421.96	1455.5
	1055.77	30.5156	599.743	399.236
	1081.82	28.7922	5680.53	7691.95
	365.833	28.9922	304.987	5849.43
	1028.18	28.7227	301.16	4042.86
	1049.34	29.5868	2808.95	488.287
	344.158	28.4414	288.986	1080.39
	1218.76	29.3315	3653.92	7029.78
	529.865	27.4319	3112.43	457.773
	2118.12	28.622	6960.16	1046.54
	1842.34	28.2161	2570.31	2036.09
	2154.57	28.8734	599.471	701.545
	594.213	29.0321	2418.23	1137.59
	497.131	28.8071	250.889	8467.69
	1482.99	28.234	2279.28	391.718
	317.133	30.381	7235.4	2530.4
	983.046	27.772	296.864	2527.17
	1129.34	27.1373	303.448	773.905
	3515.34	31	4637.13	1910
	810.13	28.0718	367.892	2679.35
	608.89	28.0053	836.582	4414.65
	2716.93	31.9964	736.529	830.095
	1307.52	28.3913	5280.25	3620.8
	1541.76	29.8305	388.367	2903.35
	1128.05	27.3399	2256.2	461.336
	466.673	28.7587	3888.34	4534.68
	635.188	35.0818	548.024	410.235
	861.29	29.6836	6160.37	403.697
	1616.75	28.6796	815.314	5217.12
	1507.84	28.554	3774.58	7457.01
	1139.66	28.8097	320.603	490.585
	1687.16	28.6179	6954.22	604.94
	1107.84	29.8103	3384.63	4315.81
	558.265	38.3787	554.652	4178
	516.508	28.2847	670.689	5588.51
	423.078	30.8235	4452.37	317.838
	1120.88	28.4361	644.468	468.793
	1702.09	28.8947	435.78	4485.26
	1802.16	29.2537	1303.46	1263.61
	2109.5	29.3978	240.131	515.968
	1455.97	29.1605	309.225	5739.02
	1241.13	27.6301	516.554	328.988
	682.127	31.0361	3469.8	876.092
	1029.37	28.8112	437.502	1207.48
	503.854	28.3463	5115.63	8211.73
	1418.66	28.5263	502.886	2229.61
	544.375	32.2732	7859.05	756.426
	1260.3	28.9582	4293	720.084
	1337.79	27.4778	457.387	954.114
	606.349	28.2128	468.897	401.36
	462.536	27.8494	3146.11	853.796
	817.661	29.3595	236.95	2594.17
	583.517	29.4333	523.698	705.301
	1054.09	29.2251	2682.71	6849.92
	1019.96	28.7327	563.159	523.245
	1088.55	30.25	1237.27	649.547
	1594.94	28.6489	305.828	682.504
	645.494	27.8006	413.066	387.12
	722.19	28.823	1909.38	665.091
	532.869	28.0184	3849.58	1605.65
	435.933	28.7795	450.503	1055.47
	423.199	28.4426	805.148	959.072
	836.835	28.7773	508.703	3861.94
	1010.41	29.1955	4217.02	1056.93
	1007.34	28.0708	2767.44	3805.79
	465.571	28.7054	7539.62	5135.7
	1479.5	28.786	417.797	7863.11
	724.711	28.7273	454.381	600.002
	520.692	29.4539	266.822	776.504
	2911.09	28.4162	584.324	2587.94
	1050.46	29.4086	73.5036	767.938
	1349.11	32.5966	190.638	2880.51
	960.072	28.9296	391.645	479.515
	481.046	28.1606	924.431	2706.86
	460.538	27.8674	257.286	7052.51
	758.296	28.4713	4379.07	1537.74
	456.143	28.6951	553.8	604.719
	104.608	28.6203	3158.01	774.582
	1946.43	28.2992	3833.4	2198.7
	966.45	28.1089	381.59	3477.65
	312.693	28.6357	2013.83	5297.68
	294.768	28.5886	637.229	6643.72
	253.571	27.9371	302.418	5943.75
	1669.21	27.215	164.413	1391.31
	1470.18	28.1602	2145.21	2252.97
	130.211	28.4224	413.07	8431.18
	650.437	28.4266	3839.91	539.431
	1019.01	27.9691	2573.77	891.964
	1187.3	28.797	386.244	3793.48
	939.842	28.3048	517.492	677.793
	1163.45	28.6179	434.166	646.762
	261.267	29.5257	279.668	2851.55
	368.191	28.4126	339.929	2106.77
	312.979	28.4974	235.043	594.04
	288.379	28.3785	360.356	613.2
	390.095	29.293	3065.81	4408.19
	275.647	27.9686	652.221	4315.1
	369.383	29.9644	2798.56	4807.68
	2620.01	27.7678	4117.29	630.666
	2956.1	28.5279	463.727	964.635
	1775.23	29.0195	2803.37	5591.28
	348.883	27.6687	253.636	458.644
	4042.6	27.4598	1813.96	504.075
	2090.29	27.8116	578.872	3515.45
	290.404	29.545	401.394	2365.86
	418.347	28.0641	353.103	570.173
	3015.95	28.8466	416.485	8541.58
	330.931	28.4577	406.029	3613.3
	1322.09	30.7794	1318.5	714.327
	723.678	28.1254	239.152	688.863
	993.669	28.4421	267.21	3547.1
	376.875	28.7838	523.008	613.959
	483.837	28.8693	5514.68	649.029
	469.579	28.6247	3427.93	663.241
	1919.15	28.4835	317.496	445.183
	358.301	28.6135	969.713	475.442
	2927.93	29.7414	3405.55	2404.28
	1714.37	28.4829	4673.64	5079.04
	490.993	29.2187	1743.32	3727.27
	2804.57	28.3292	369.657	533.9
	323.905	28.84	1634.25	5529.9
	308.471	29.7778	2935.36	525.26
	1217.29	28.3191	2344.29	1164.62
	411.908	28.9035	7641.48	597.269
	393.306	27.7473	631.476	2037.37
	1938.39	27.7703	529.438	436.551
	287.29	28.5589	1087.97	1972.81
	2389.29	29.8784	311.203	4632.31
	2340.24	28.3422	439.876	4169.93
	530.094	29.5944	3613.14	962.419
	3539.4	31.2079	2797.52	620.68
	298.073	27.282	1311.21	6808.57
	2683.46	27.5714	2400.07	145.249
	1142.11	29.5732	440.821	112.602
	415.438	29.3378	2324.26	109.073
	972.804	27.9481	4700.96	2145.6
	414.006	31.5666	358.071	4045.67
	2360.3	34.2857	281.262	112.718
	739.194	30.4557	704.013	7375.99
	3988.58	28.4044	764.417	8030.53
	291.963	28.2249	382.892	9846.29
	357.24	29.1353	356.259	634.629
	361.567	28.5633	595.576	767.829
	299.915	29.4899	653.044	858.3
	537.832	29.4421	3561.4	138.865
	2161.93	28.5821	4640.31	776.415
	425.741	28.322	758.829	460.926
	399.186	28.4852	484.046	7299.8
	141.139	27.6838	584.772	4991.7
	1440.24	28.8476	521.206	666.072
	2056.58	28.9649	448.653	9730.54
	740.384	31.8164	496.561	633.354
	419.333	29.1852	5522.91	552.019
	5928.95	27.8967	740.029	8138.9
	156.734	28.4533	1632.41	4954.99
	2404.94	28.6454	561.807	8787.58
	1418.89	27.6131	516.213	1290.53
	1106.57	28.0485	944.911	1514.06
	341.844	27.911	282.289	5092.22
	2595.93	28.3912	423.371	2623.91
	225.628	27.5424	2777.88	758.759
	1579.27	27.2331	2556.67	671.448
	585.549	27.5948	1994.9	567.849
	2119.75	28.3283	3671.72	611.981
	2311.06	29.7607	1900.13	10504.6
	890.131	26.6094	534.6	2184.64
	1920.78	28.8094	2060.44	283.183
	1203.67	27.8179	1094.68	854.815
	391.179	33.8491	2393.65	481.908
	1226.88	28.8811	667.667	2062.57
	1972.18	26.4885	699.008	2109.82
	248.307	29.757	3268.51	3644.05
	1609.63	28.6656	527.231	5548.37
	1266.91	28.9659	692.848	4706.12
	1162.89	29.5084	1100.25	563.641
	1970	30.5	538.304	539.791
	348.228	28.8827	3644.79	6763.25
	341.237	29.0087	5065.44	623.763
	1511.27	28.9684	4091.01	894.813
	2615.97	29.0078	2652.91	679.701
	1894.38	29.6865	512.497	830.313
	1247.39	28.9405	3106.19	284.769
	672.929	29.0505	3163.56	3077.86
	767.841	28.7548	424.207	5109.44
	981.736	29.4522	8623.9	378.197
	1521.59	25.9292	2722.33	4638.51
	896.011	26.8992	425.536	622.945
	321.945	28.3209	435.004	1858.06
	216.508	28.3131	2500.46	6398.33
	1661.17	28.7994	740.842	612.818
	1293.47	29.3717	465.583	4302.86
	1002.84	28.3089	476.495	1409.02
	362.299	28.7552	789.034	766.547
	888.582	28.1575	430.143	2856.43
	1087.86	29.2591	5595.48	2972.45
	5393.9	28.5344	3955.67	491.014
	280.844	29.416	4484.88	4208.43
	489.399	31.0495	1566.02	381.68
	880.284	28.1601	727.52	153.248
	1043.94	28.3508	3567.19	543.32
	1450.34	26.748	5026.86	657.93
	1046.39	28.9085	505.109	2197.55
	245.773	29.2086	570.859	228.896
	3637.29	26.6921	3920.71	654.575
	1013	33.3989	532.27	120.844
	2942.98	28.7929	523.366	800.099
	216.181	28.6033	486.719	4707.69
	1722.23	29.6814	3301.81	1294.31
	616.688	29.6322	540.813	399.858
	2046.57	27.0113	5059.31	2787.1
	421.831	28.5382	573.197	289.503
	2286.83	28.2321	428.56	4832.72
	259.047	29.5445	437.57	5564.25
	218.469	26.7287	628.516	3345.03
	2215.68	28.4107	3004.51	5037.78
	358.656	30.4685	435.405	556.73
	446.432	27.887	1975.4	720.397
	70.6403	30.2963	1494.56	4304.89
	2267.14	28.0459	481.033	392.028
	1360.57	26.9119	6098.04	395.716
	2292.73	27.7753	442.062	2190.02
	1133.71	28.4021	498.848	822.914
	788.937	27.3319	2278.17	7391.74
	617.467	27.072	5784.13	2074.17
	1234.29	26.8542	685.483	6081.51
	1427.59	30.7117	441.469	1758.97
	2141.35	30.5692	1507.95	167.778
	443.157	27.0808	2156.11	526.368
	499.848	36.6598	590.025	157.033
	411.021	29.0616	1386.38	2885.8
	79.7871	31.5374	7810.73	3247.39
	200.73	27.9708	2712.83	494.224
	410.857	27.7987	2400.13	709.147
	262.223	27.7304	571.134	4975.18
	719.621	28.5892	871.278	736.816
	897.637	29.9378	1139.8	468.325
	2351.96	28.4438	3487.95	1691.91
	203.647	26.7105	812.24	3481.87
	1616.48	28.6775	4542.05	6515.65
	2248.5	26.3483	667.569	7153.53
	1971.25	28.8388	349.118	546.667
	3106.34	29.7897	841.707	1687.93
	378.642	32.0768	491.408	541.028
	2149.84	28.7188	1261.59	3936.77
	880.829	27.0982	796.115	7147.67
	532.787	28.0325	3641.88	711.662
	358.051	29.35	8865.6	634
	2789.23	33	434.046	1577.59
	2501	28.2764	778.545	5877.41
	1381.08	27.0468	3219.92	3659.87
	3301.44	27.3059	4467.36	712.896
	3521.7	28.8512	391.95	314.48
	1510.79	27.9897	946.98	410.854
	419.826	28.5101	8547.58	196.618
	184.874	29.6758	678.238	2257.17
	1712.64	28.6048	2280.42	5710.75
	403.004	29.4244	652.841	2373.74
	60.1756	28.4107	2304.51	2801.9
	520.275	29.5154	997.458	3971.41
	458.315	28.2715	639.08	150.678
	399.605	30.5892	502.038	171.912
	3215.64	28.3321	1993.46	490.368
	1760.42	28.88	253.628	813.972
	2830.65	31.6479	5582.03	3137.72
	1827.09	29.2363	636.74	140.868
	3347.19	28.392	387.149	9560.45
	449.255	28.517	2099.57	8199.89
	1574.42	27.5946	256.505	405.544
	436.092	26.7339	721.609	1535.64
	2481.46	28.5225	829.911	477.719
	1297.53	26.6713	588.749	4333.28
	800.577	28.4364	386.525	3314.6
	449.956	32.8	2486.93	1312.14
	2894.55	28.7438	521.498	6647.49
	326.215	28.1012	403.61	2427.75
	2798.87	27.0139	600.366	1523.76
	1439.71	28.7291	588.568	2445.24
	1423.8	29.6975	351.128	363.654
	422.976	29.5411	648.625	6262.56
	1561.56	32.4431	116.712	6982.73
	200.504	29.0083	418.967	5400.84
	374.089	28.3139	488.637	335.155
	442.662	27.4247	459.372	746.792
	817.581	29.2734	134.177	814.472
	1051.7	27.4294	470.286	2170.73
	436.859	28.413	3651.47	2611.51
	423.592	28.8403	2625.13	478.983
	141.157	27.5135	337.069	3877.36
	477.262	28.1742	445.102	422.254
	2713.5	28.0176	1825.36	6532.66
	3284.23	28.0292	645.037	2657.92
	428.025	29.2438	384.887	5823.77
	3158.19	27.4171	363.102	4995.76
	1439.97	25.7547	3176.64	687.257
	282.023	27.1728	2414.58	649.636
	496.587	28.1238	4724.77	1473.45
	1008.91	27.9185	737.654	325.482
	909.617	29.163	5368.03	573.569
	1995.36	28.6646	1977.82	6796.34
	2431.17	28.5791	535.149	583.838
	1073.27	26.5107	416.613	3775.26
	912.806	28.25	474.455	518.643
	1636.13	26.0696	526.041	1188.34
	401.61	27.5258	503.367	507.03
	874.316	28.3239	1974.33	5671.51
	65.3458	27.4005	1799.2	272.495
	292.589	28.5481	307.314	513.916
	435.514	28.2657	1444.5	506.527
	317.908	27	1212.38	6455.91
	1088.71	26.6352	493.938	3036.88
	422.164	25.6218	590.18	580.531
	82.7855	26.8412	167.578	449.265
	211.352	29.3113	438.854	657.123
	3732.24	29.7846	238.868	793.413
	1706.35	25.9	590.562	650.051
	305.996	26.765	382.312	546.098
	303.662	35.0031	475.064	418.489
	1340.9	27.4318	286.573	1723.72
	992.695	26.5743	1166.01	261.251
	329.287	28.1116	1115.15	6628.63
	594.495	27.1111	826.913	8246.97
	344.123	28.0066	2469.78	4520.48
	403.033	26.0449	3117.55	5869.93
	859.213	28.1962	347.04	1540.88
	270.918	26.1701	222.163	5248.74
	314.809	28.527	449.128	4817.4
	579.732	26.0273	4859.57	551.448
	1856.68	26.7967	179.387	612.981
	452.657	27.7085	357.795	280.126
	1115.31	28.5865	347.171	2762.46
	199.883	25.9238	497.676	2588.56
	1868.03	27.7923	399.674	5765.62
	232.081	28.7927	570.149	425.362
	1270.06	31.9008	1914.52	2846.78
	4231.44	27.4751	316.023	5696.35
	803.448	27.2143	1097.17	975.12
	2162.9	27.6086	4797.25	321.802
	968.921	31.4894	495.996	1076.47
	307.42	26.464	2579.77	473.026
	419.627	27	473.03	466.302
	369.082	27.3254	1595.31	542.014
	1772.92	26.9163	380.751	4437.79
	442.783	26.4153	304.943	7035.75
	875.893	31.6648	536.232	628.128
	1653.27	29.0343	553.333	459.723
	370.982	28.1101	507.582	3660.15
	135.88	30.7482	589.06	1010.69
	1298.19	27.1711	1802.55	2648.81
	3801.04	26.7823	3976.8	6106.06
	1044.56	27.7366	1025.83	888.634
	278.41	26.9459	479.176	6083.72
	755.257	31.6667	546.979	3299.66
	446.907	26.4106	2154.36	617.639
	398.709	27.5901	1318.01	414.778
	1354.91	26.3406	391.485	1689.03
	265.803	30.9264	464.737	9913.48
	2190.35	28.5147	1635.99	102.487
	1863.55	29.0084	299.662	445.236
	1209.44	26.0846	768.336	317.979
	434.292	27.1592	375.758	176.853
	712.139	28.3057	399.764	2247.1
	2239.03	27.4449	488.702	4845.66
	6804.25	31.2706	1599.8	501.677
	1524.88	26.3246	6606.21	1642.97
	945.52	27.6994	440.102	301.481
	464.39	27.4316	1236	529.093
	273.743	26.9816	4579.18	5131.13
	2389.88	26.6036	101.111	563.352
	122.548	28.4763	405.659	4029.65
	861.985	28.1732	184.783	1360.75
	125.693	27.3433	277.076	506.673
	1843	26.7486	614.418	485.16
	589.628	26.7631	2792.91	1599.51
	501.178	28.7143	1764.41	531.545
	703.105	28.2661	443.332	2939.33
	92.0331	28.9532	695.653	465.599
	2212.95	27.4828	639.009	706.364
	262.931	29.6058	307.767	425.565
	269.137	27.8491	481.406	4997.67
	407.042	26.62	3024.95	139.308
	340.927	27.9354	280.913	648.804
	291.619	27.9889	267.086	5409.77
	364.403	26.5469	909.906	510.972
	3849.65	26.5929	695.081	942.228
	746.819	27.415	467.25	3629.25
	1862.15	29.4026	3280.26	4891.99
	1582.6	26.9717	1507.96	745.92
	265.361	26.8116	255.241	556.396
	1017.92	27.4286	350.16	942.201
	1518.13	27.1811	1160.02	968.092
	2291.32	27.4152	921.665	1008.47
	1471.66	27.2741	273.16	7349.55
	101.534	28.6667	3607.37	4270.12
	368.839	29.8407	1884.9	3190.32
	427.571	28.0993	2820.44	3239.63
	238.097	27.4044	649.085	569.783
	2134.81	26.7102	408.18	714.521
	2106.83	26.8723	639.647	3101.65
	1296.69	29.6751	456.158	2810.31
	934.621	28.2682	635.777	673.278
	2105.69	28.1296	338.405	596.96
	4014.72	29.4793	4270.6	5452.1
	423.707	27.28	585.764	2428.42
	3092.78	27.8818	910.883	635.812
	3595.39	28.0782	7326.74	3228.27
	7417.13	27.4439	509.98	2293.97
	330.236	27.1321	310.288	6334.28
	229.348	27.7718	808.713	1089.41
	596.676	29.1952	1451.13	4530.12
	3471.75	26.9095	337.385	4943.68
	840.069	27.1688	657.894	859.066
	222.177	33.3155	644.742	974.281
	1807.3	32.9742	323.828	703.091
	419.481	29.7802	1726.47	4061.51
	1354.25	32.7561	3975.22	2512.2
	214.389	27	541.422	663.307
	241.808	27.0379	2119.35	3823.66
	293.36	30.8917	1622.15	3044.28
	243.619	27.2697	3116.9	635.361
	1300.23	27.7004	495.121	4542.68
	1174.11	28.6701	3265.97	751.995
	286.281	27.4032	1022.75	695.942
	1831.9	27.1774	279.831	6479.52
	2006.96	26.9981	790.393	795.511
	1599.7	27.1438	8194.66	6599.11
	289.723	27.0217	507.414	596.874
	1553.65	27.1119	456.07	602.324
	397.188	28.3361	611.377	2498.56
	2203.92	27.8217	623.765	747.391
	2608.22	26.174	5067.74	2536.91
	195.154	30.653	846.903	1635.22
	1455.95	27.6017	243.966	641.142
	219.422	28.4936	264.74	490.163
	220.887	28.5344	509.318	3071.95
	930.902	27.8547	703.318	710.246
	1180.83	28.0039	513.799	627.473
	233.807	27.8982	439.714	2997.7
	1105.2	30.4388	4330.13	4005.69
	2369.6	27.4229	2826.42	755.413
	1813.51	27.4858	3293.3	565.353
	189.42	27.223	2147.8	3486.47
	195.298	31.5804	3535.47	2232.3
	156.013	28.0151	480.409	1517.37
	1804.8	27.8235	4689.7	2902.37
	926.07	27.7929	279.25	783.815
	177.566	28.2644	1399.53	2156.99
	257.613	28.9447	536.581	5056.88
	1841.02	26.9717	484.033	610.123
	2085.33	27.7929	367.129	1080.62
	289.15	28.3392	2974.09	581.791
	1742.34	27.4408	616.149	5453.53
	285.896	28.4279	508.801	960.4
	946.228	27.9898	436.853	6518.88
	1237.62	27.4937	535.929	844.358
	136.653	28.2595	571.453	3057.78
	1030.55	27.442	524.994	805.647
	2151.14	29.1094	3020.18	3587.28
	1379.12	29.1403	3316.56	890.389
	1586.43	27.2362	4040.74	821
	817.216	27.0724	1522.43	821.243
	1226.23	27.6624	176.066	6150.08
	180.674	26.7523	366.981	4491.09
	2601.62	32.4051	661.452	3157.35
	3488.81	27.465	4667.32	6124.34
	199.463	27.0667	3130.57	4145.88
	3218.34	27.1187	509.807	6794.17
	1861.82	26.4442	140.559	7266.76
	181.32	27.2436	4426.39	4294.26
	507.659	27.88	2519.39	3411.63
	2373.09	27.4465	515.492	3893.65
	246.39	28.3942	931.512	864.404
	1944.95	27.3259	493.911	1191.38
	997.596	30.2908	507.073	680.948
	300.27	28.4009	1843.02	933.486
	1525.94	27.2741	2717.66	6001.95
	2875.94	26.6656	429.323	1051.94
	2673.16	27	3290.08	5506.56
	1223.37	28.1875	368.501	738.339
	1505.82	26.9908	778.024	642.725
	359.092	29.9256	443.689	2090.27
	311.042	27.444	579.958	5721.54
	2150.76	27.1663	331.355	4525.83
	1378.81	26.2205	2825.35	7117.66
	896.307	29.0177	425.044	807.271
	786.845	27.521	563.468	1997.61
	216.079	27.1818	684.415	3893.37
	2258.52	30.955	1151.08	536.042
	991.713	27.1667	471.343	723.688
	265.833	28.4356	479.563	652.815
	1934.75	27.0197	458.517	2717.92
	457.535	27.3105	351.82	3986.22
	2625.85	27.9	2756.8	352.93
	714.394	29.4599	651.159	588.34
	225.06	27.0419	621.916	714.534
	1375	27.1457	670.117	3950.28
	1042.11	27.2147	5739.31	2254.31
	330.791	29.0657	3384.9	5816.02
	191.282	26.8704	490.752	113.192
	1309.65	27.3008	12102.6	2749.17
	1236.45	27.4845	3958.7	521.338
	688.046	27.9565	5340.13	487.148
	151.665	27.3593	327.873	399.689
	1829.98	27.2996	337.309	485.029
	784.293	28.8375	1238.47	474.933
	473.055	26.7403	4088.85	367.768
	1404.68	28.9506	549.176	484.666
	132.826	27.716	400.124	693.615
	1812.86	26.8258	508.213	269.321
	1009.9	26.4777	618.528	1052.22
	304.97	28.9626	5660.12	2030.41
	764.63	26.8605	1611.57	166.174
	3468.61	28.8952	2731.4	453.628
	1245.71	27.0054	586.89	1096.42
	3272.56	31.3826	395.08	3143.69
	2729.59	27.6239	805.752	797.812
	3539.1	27.2844	476.305	350.615
	1717.27	26.5954	854.566	754.651
	123.402	25.8781	772.488	921.509
	881.823	25.85	4354.3	571.916
	499.919	27.4604	593.491	582.677
	207.623	26.5404	2784.67	4396.56
	1152.82	28.8876	6579.2	11890.2
	208.605	26.8835	716.071	1499.15
	561.014	27.2456	3044.05	4158.96
	2238.55	28.5698	990.036	581.109
	213.679	25.9493	537.855	474.356
	1148.91	27.871	3737.07	661.196
	333.699	28.9225	2781.21	4492.55
	233.862	28.9049	823.573	1971.21
	1976.16	26.8686	4865.48	5135.07
	1287.93	26.1534	544.451	892.456
	1864.18	26.6813	3478.35	1712.65
	1348.94	27.1247	578.378	4473.52
	482.965	31.2195	7513.5	5887.6
	1756.36	27.003	5472.31	1032.87
	323.347	27.4667	4392.63	465.262
	1494.22	27.9441	680.957	755.591
	765.754	26.9352	2392.75	661.493
	1260.41	26.9644	510.129	758.288
	358.391	26.2264	773.867	676.562
	2093.33	27.8294	2378.05	4292.17
	1454.96	26.9116	7101.92	3245.35
	2294.02	27.7725	3479.58	812.154
	848.714	26.4959	358.435	2175.71
	312.435	28.4283	490.152	1022.33
	751.04	28.2529	551.825	2344.72
	454.594	30.2493	575.123	602.141
	231.992	26.2876	5930.55	3738.94
	2651.24	28.7864	481.692	4531.55
	2519.56	27.1566	1731.67	582.438
	2139.95	30.6785	738.407	1652.24
	5443.01	25.5585	2518.44	781.676
	252.464	28.691	743.877	1881.68
	300.748	27.0915	1751.92	908.909
	262.36	27.0132	400.192	299.671
	213.1	28.5511	1170.53	2837.31
	1051.4	33.5979	1680.39	808.311
	373.892	29.2723	374.485	2464.91
	161.314	29.7695	2867.7	845.62
	422.182	31.3805	2469.38	2454.64
	1262.05	25.5099	5435.14	1493.65
	250.235	32.0944	2648.84	4095.17
	1225.73	28.1884	564.327	859.35
	282.789	28.0825	535.87	757.372
	2940.58	33.2105	3171.12	4282.78
	1312.69	27.06	98.9759	759.45
	2161.25	27.2363	6711.25	513.401
	300.3	27.0919	3718.25	634.719
	1401.71	27.6794	607.991	660.122
	424.578	29.0297	2083.95	160.955
	272.624	26.9027	520.586	752.738
	436.809	27.145	472.472	2368.26
	928.197	28.0267	472.451	5275.6
	305.24	27.7333	635.432	4318.02
	1553.15	27.9955	2198.15	632.051
	1548.79	27.9242	523.439	687.852
	214.975	26.8122	561.403	8370.57
	383.505	30.763	445.407	3364.04
	1447.41	30.2097	1884.89	1037.8
	354.758	27.4598	591.787	2651.69
	1576.74	29.3508	6434.99	634.108
	2579.3	27.8788	1955.29	4925.34
	1096.53	26.9969	5050.82	551.728
	324.909	29.5919	5122.99	1986.63
	1508.25	30.0737	446.233	566.65
	328.266	30.0707	514.356	1608.33
	2784.8	28.0168	402.056	6752.87
	369.508	28.3612	369.526	1165.62
	3905.9	27.499	393.254	867.269
	913.665	31.893	312.378	8454.83
	709.97	35.839	3782.03	1048.63
	3534.3	29.5234	499.401	885.764
	386.578	29.6091	6891.82	3529.77
	724.684	34.2236	496.306	537.401
	366.607	28.348	6390.12	1745.82
	1492.29	27.6681	3985.02	3895.37
	2312.68	27.7011	552.71	2276.49
	3276.11	28.0667	937.954	114.17
	1005.27	31.1709	807.437	1269.32
	1113.86	27.3437	2072.37	168.887
	881.582	28.5121	373.395	635.497
	296.814	27.5681	441.625	5577.64
	2020.89	30.536	479.223	662.541
	1135.11	27.7871	1090.4	897.67
	5008.91	28.9279	2030.5	119.734
	5414.08	38.2277	458.446	1130.23
	2452.82	28.0204	495.589	289.123
	1116.24	29.7381	627.312	235.248
	3137.84	27.4217	497.44	3262.3
	336.774	27.8645	1302.44	390.462
	549.444	28.7562	2961.49	1096.16
	245.034	28.163	385.521	625.06
	477.446	27.1643	1698.86	4689.9
	1620.58	28.2206	338.231	658.134
	1762.82	28.3025	2480.59	371.313
	742.099	28.8834	3895.21	3582.81
	989.008	27.4384	477.719	722.754
	749.49	27.5738	1854.46	800.981
	672.242	28.1008	4149.12	2164.74
	2781.49	27.4082	469.583	825.736
	4367.96	26.8005	1854.03	390.112
	1282.19	28.6145	2739.96	596.689
	210.436	28.6166	1252.27	4232.08
	2098.81	29.2456	354.877	7033.31
	291.753	28.338	392.772	533.652
	496.25	28.663	534.415	402.431
	1316.44	27.7399	629.83	559.988
	1925.77	28.0479	420.372	1857.85
	1989.29	28.5013	432.126	608.447
	2130.26	27.3992	2894.56	2933.37
	802.057	27.4291	419.519	4761.51
	2820.37	27.6168	610.704	143.344
	342.132	27.4124	6410.04	3149.64
	309.539	29.1857	558.621	519.608
	300.909	29.5141	494.116	129.604
	484.508	27.255	3026.35	475.347
	2974.14	27.1406	977.866	505.498
	547.877	27.283	4063.3	146.591
	1370.28	28.5018	802.461	5573.17
	1458.48	28.7778	256.645	727.383
	779.193	30.1186	402.896	969.732
	3514.18	27.7674	529.025	403.894
	925.777	27.8578	353.281	145.014
	1015.61	27.3284	837.142	2375.51
	2050.95	32.2184	1831.69	1262
	1113.02	27.4373	349.361	581.773
	1063.12	28.6259	570.189	2404.11
	3698.75	29.1126	5411.74	748.199
	286.196	27.4467	323.286	3679.9
	1063.03	27.8564	951.494	2333.61
	604.604	27.2564	4064.76	577.159
	1917.38	27.5833	368.212	707.12
	1839.23	29.052	334.886	262.469
	373.441	29.2284	753.025	2256.39
	1357.59	30.1378	551.545	746.55
	627.963	29.733	6254.63	852.727
	1983.35	29.6254	1573.97	4112.83
	311.961	29.6339	534.771	1574.09
	1363.48	27.9109	2239.76	2483.88
	428.784	28.0508	2641.52	2664.03
	1804.17	27.2305	1175.05	564.724
	1534.66	27.0672	666.759	3169.65
	221.122	27.8067	1912.24	682.595
	2395.87	31.6141	1825.66	613.563
	2133.6	27.1168	371.067	730.478
	403.581	29.5238	451.908	1236.18
	1955.94	28.853	854.651	2381.68
	429.188	28.0062	523.581	841.262
	457.996	27.7189	3166.12	781.034
	3038.19	28.3254	4933.72	251.437
	2121	38.7963	556.26	9100.36
	1492.46	28.7452	493.785	867.099
	617.463	28.0802	1454.28	2537.91
	1459.92	28.7048	551.286	2102.8
	1085.91	27.2371	535.291	4323.34
	427.07	28.0816	5357.67	4875.61
	380.463	27.8464	1922.28	4098.43
	413.643	28.4762	2573.67	6995.14
	518.678	29.6324	490.661	5088.99
	1614.9	31.5068	554.996	201.351
	1782.42	27.8298	532.801	1873.44
	365.09	28.1262	448.372	923.29
	278.717	27.3542	661.198	730.44
	646.718	26.6902	3986.17	9911.07
	975.689	28.6679	983.124	565.469
	2026.94	31.2792	3178.42	5645.71
	3166.11	28.3632	3322.88	4513.96
	1035.08	28.0494	1732.03	3353.03
	3612.36	29.2391	846.309	543.694
	1631.57	26.6163	570.444	1388.28
	486.122	28.3373	999.136	566.807
	2263.55	27.5884	976.425	4946.98
	1708.66	27.5194	462.106	1739.41
	1435.75	28.2671	438.42	700.672
	352.964	30.2098	1829.92	439.008
	423.087	26.9251	700.268	1096.35
	632.1	27.7766	394.308	630.769
	401.003	28.0756	2095.44	4577.68
	396.76	26.6691	2441.94	405.655
	2243.9	30.9544	1711.18	844.564
	1974.83	29.0615	590.486	1955.2
	628.66	28.4539	2376.41	708.033
	2927.29	27.1576	445	2874.77
	1725.26	28.3761	416.738	867.11
	422.142	30.1057	946.727	4471.92
	494.23	26.7987	570.747	5898.82
	266.363	30.9921	414.367	213.2
	2528.12	28.66	2564.26	665.51
	3063.5	28.257	529.734	6830.79
	2900.76	27.5018	525.288	635.053
	3741.28	29.2805	448.684	1438.76
	1805.47	33.5948	1887.37	679.413
	3224.14	27.5198	2122.44	6640.81
	456.236	27.6633	1278.21	4599.18
	487.581	27.2494	480.556	1391.7
	6461.34	29.5175	1420.65	306.461
	85.6584	26.4649	3352.02	1163.35
	1565.51	29.178	4067.68	624.942
	487.024	30.2682	283.47	630.679
	420.071	30.0301	585.965	2575.29
	1883.77	31.3051	627.14	419.175
	1363.02	27.9801	635.412	796.857
	543.182	29.1667	4089.68	573.509
	437.169	27.0409	1643.27	314.053
	386.274	32.0236	351.856	1600.76
	898.231	33.2695	4867.02	653.1
	3049.46	27.55	1388.01	7692.92
	1198.88	26.1923	578.188	208.47
	817.216	28.0619	4179.99	3491.56
	398.087	27.165	578.539	416.626
	456.267	32.3345	2064.35	4940.52
	1318.86	28.7249	3533.41	290.864
	551.33	28.9532	1338.27	1924.92
	693.018	27.1573	2387.05	436.323
	2760.08	26.6469	1612.38	512.82
	1739.99	29.5776	673.016	818.625
	636.921	27.8623	2639.37	597.622
	3160.17	29.9857	1325.79	494.409
	1517.26	29.9434	529.414	359.186
	600.684	26.8866	415.783	408.245
	345.726	31.4702	529.604	812.462
	2616.01	28.6236	594.403	681.647
	336.577	27.5148	373.377	465.697
	863.157	27.9244	519.151	304.587
	1636.14	28.7232	4234	350.117
	1045.36	26.3137	389.932	348.363
	2224.2	31.8821	502.411	579.852
	494.134	27.5216	7295.02	2403.37
	521.136	28.5107	332.721	281.643
	411.3	28.3601	1764.52	585.402
	1129.47	27.216	415.841	320.988
	752.895	27.5188	1425.03	411.636
	427.86	30.5189	785.284	617.813
	1008.66	26.4688	425.202	513.662
	2885.92	29.6994	3765.07	683.576
	1609.34	28.5367	486.323	8314.42
	2078.05	29.6644	785.218	529.31
	446.776	28.4699	681.769	290.364
	430.756	27.0227	447.498	498.221
	1766.67	28.7154	1348.56	2549.7
	2084.24	26.6925	489.565	833.438
	1520.7	38.8594	632.65	878.507
	3273.69	31.3023	418.658	1680.44
	365.477	27.5069	590.239	881.175
	405.841	26.717	2003.37	457.783
	439.538	25.7306	434.96	7617.12
	2062.59	29.1462	430.892	3004.98
	479.971	29.3119	539.693	284.824
	342.726	27.16	642.28	1866.85
	1030.14	26.3831	631.299	4233.42
	2828.79	27.528	590.817	1405.38
	425.272	28.1787	1464.7	540.872
	1900.77	30.7092	1314.42	6712.23
	414.624	28.4281	2015.16	3569.36
	2309.3	27.4826	498.969	358.905
	1577.84	27.8361	475.05	498.817
	1451.36	26.1848	631.523	1465.14
	5560.32	26.8289	3374.96	738.013
	1227.68	27.4571	397.614	3896.54
	504.215	29.5017	3146	766.282
	2743.12	27.6622	3621.83	684.954
	433.791	30.1551	1513.66	479.591
	658.578	28.0947	2213.59	4574.75
	245.186	26.5399	3120.91	4270.2
	3338.69	28.1383	3647.4	767.864
	947.561	27.8521	423.977	6861.34
	2387.61	26.737	852.062	692.123
	598.739	27.8668	4435.53	2731.29
	2175.62	27.0378	483.306	608.724
	3715.8	31.3909	506.329	686.483
	1383.59	26.4263	3181.2	5307.42
	615.071	27.9579	339.307	890.772
	715.004	27.0787	1713.17	4382.48
	2492.02	29.6293	7169.06	729.049
	1690.54	29.1277	455.577	2307.91
	1832.94	27.8441	1922.64	718.968
	287.348	28.3096	495.298	5048.4
	673.622	26.5096	555.768	4887.82
	706.004	26.7159	1682.1	646.654
	476.594	27.55	2589.13	810.558
	439.014	26.7752	2946.06	853.723
	1103.59	27.3175	382.442	7775.05
	475.752	25.7994	1058.8	823.53
	1352.92	27.4344	659.295	2110.35
	1998.95	27.3841	503.113	1424.34
	1637.84	26.8214	411.052	763.277
	1103.34	29.7255	1909.7	2898.26
	1303.76	27.2748	5053.55	3769.39
	1060.89	27.8601	741.896	787.211
	397.626	29.6892	325.9	5447.31
	320.421	27.8302	398.087	490.099
	510.488	27.024	1225.6	4014.51
	1475.69	27.6732	481.463	804.144
	1155.92	29.4124	905.548	5185.38
	1072.07	28.0036	1183.17	978.576
	717.488	26.9873	1497.36	763.718
	3902.32	27.1813	3845.38	4746.02
	1410.89	26.8392	1333.15	934.528
	2015.13	27.4291	378.512	723.155
	2061.71	25.7419	553.67	1754.31
	528.26	26.5356	1063.24	4912.71
	517.051	26.9773	824.08	2160.57
	1468.41	26.3601	756.039	703.323
	1398.56	28.599	626.909	5290.92
	435.788	27.9061	572.616	982.931
	603.657	26.095	1994.66	831.243
	439.945	27.5015	846.955	5138.11
	202.064	27.9964	419.876	6443.07
	1162.97	26.7809	1356.54	8304.26
	402.255	26.5938	416.937	607.636
	389.811	27.9176	327.417	1843.12
	397.021	29.3814	976.264	929.352
	374.51	26.5588	441.526	551.624
	1823.3	28.0612	2598.47	785.744
	1076.86	25.6006	4357.97	736.146
	2652.22	27.137	449.025	2321.2
	1378.68	28.6667	995.058	782.27
	458.363	28.2545	1840.18	769.522
	2487.54	27.5968	445.859	236.013
	1887.53	26.0805	668.197	871.44
	2207.98	30.8427	1174.85	436.57
	1610.62	25.9594	419.379	3584.65
	2162.83	26.0407	1203.93	760.494
	3564.04	27.134	846.837	745.505
	384.084	27.3936	3420.67	811.879
	5013.02	28.5042	578.92	3621.35
	480.55	28.8038	3629.95	723.059
	521.33	27.1544	2561.53	676.172
	320.116	26.8712	418.966	3561.17
	1595.66	26.2099	1759.64	6572.97
	348.323	32.4855	607.516	3324.08
	2371.74	27.5889	831.758	966.038
	319.85	27.0324	317.621	1917.02
	517.175	26.0479	677.778	2734.77
	1532.76	29.4567	583.684	7376.3
	689.37	27.8474	395.288	9801.43
	418.032	29.5362	705.622	1058.29
	1964.02	27.8799	380.779	3867.7
	761.759	29.5283	1292.14	659.652
	1095.98	26.2031	570.923	987.64
	1204.92	31.322	281.134	642.646
	4640.87	27.0665	8777.51	1134.98
	455.302	27.3719	419.416	560.635
	1568.85	31.4401	1106.18	585.108
	366.348	26.6814	612.111	3283.18
	1508.19	27.2768	1831.77	2450.02
	431.655	26.8126	424.29	3085.39
	2673.41	27.8333	2192.73	2067.75
	1470.96	36.0685	694.21	5543.86
	406.132	28.4982	422.916	4497.05
	486.131	28.4428	447.404	6334.77
	460.777	28.8333	3753.2	1764.79
	2143.09	28.9234	764.302	718.075
	404.38	26.65	492.882	6125.63
	1243.96	33.9659	556.541	929.583
	597.969	26.0868	409.606	731.917
	443.78	27.6678	1233.22	3502.36
	343.53	33.3546	453.021	742.802
	417.68	28.6687	336.735	1723.07
	1770.82	26.8202	457.579	232.215
	1845.46	29.1732	2288.4	2813.47
	1596.38	25.5988	3515.94	799.965
	1718.06	29.1053	3319.88	711.848
	562.444	27.2082	497.31	1269.63
	1253.07	30.5425	468.297	3975.24
	274.997	26.9113	152.652	5244.32
	1207.44	26.6722	599.462	171.045
	393.024	26.4683	2348.39	5086.68
	1374.95	27.6047	376.05	7354.76
	463.054	28.3511	3276.59	794.215
	1582.68	26.3475	759.546	837.891
	1358.14	28.6956	685.355	747.734
	5647.74	27.1403	2188.87	735.107
	2587.86	28.1063	491.32	796.274
	1506.24	31.6728	2182.88	437.159
	370.489	28.0489	607.536	961.408
	354.579	29.82	966.524	2462.82
	3583.85	26.6419	426.423	618.819
	1402.24	29.2791	1038.18	3104.27
	423.084	27.3214	460.013	573.689
	131.761	26.8182	1262.65	476.017
	1615.71	27.6232	2645	6095.12
	411.045	27.9551	2478.98	880.88
	1337.19	27.8114	458.201	726.35
	2494.49	29.1661	1735.15	2109.14
	1205.9	27.0228	3128.86	3550.42
	510.916	26.5829	1017.8	3844.21
	1465.01	27.8729	767.061	5302.51
	2299.79	28.2166	437.149	547.387
	529.194	26.6288	502.928	869.396
	2693.09	28.7941	2555.92	581.549
	1461.69	27.0652	4596.55	1108.44
	495.364	27.4613	738.213	1655.87
	1964.05	28.0055	413.915	1150.61
	444.573	28.452	1512.19	9100.62
	312.035	29.8559	3961.41	1125.56
	1370.41	26.5327	832.11	579.928
	198.925	26.9955	420.816	646.792
	1518.86	30.3398	1740.45	1382.28
	340.056	27.0299	966.347	847.011
	386.522	26.732	1661.97	1059.42
	464.655	28.0132	3117.63	5834.09
	394.9	26.9947	754.133	5096.25
	1913.86	28.5746	459.219	1253.8
	400.915	32.6146	396.868	6166.94
	221.155	28.4437	3876.32	916.42
	1238.2	26.6809	392.504	5576.16
	387.637	28.36	1889.28	4971.53
	1510.44	28.4908	2839.09	4092.9
	1185.85	27.1943	3212.13	1254.55
	494.327	27.4337	591.958	888.605
	459.433	27.4542	322.525	7001.52
	1003.27	27.4962	1255.21	6960.99
	1654.11	28.2278	500.536	653.469
	398.348	28.469	750.091	6028.77
	1291.82	27.4271	1424.92	901.352
	2699.56	26.7021	1534.89	1854.72
	1602.72	27.419	1738.43	6691.38
	771.218	24.6057	411.847	4392
	454.809	27.6654	452.463	5091.72
	3045.69	29.7805	2132.58	1098.86
	1853	26.839	484.292	5294.32
	3312.47	26.3071	486.194	1520.32
	1622.89	28.865	5223.84	763.004
	530.621	27.9205	459.205	836.322
	4197.23	27.8593	992.844	4067.95
	476.019	25.2269	546.689	481.275
	438.856	28.1806	517.129	548.796
	998.916	27.8188	2839.14	1270.72
	544.27	29.2624	474.621	2043.01
	549.567	27.5264	242.88	3296.99
	1771.1	28.7304	246.655	590.67
	442.256	28.453	411.909	3643.86
	719.116	27.8328	666.22	716.118
	519.608	27.547	549.114	2221.28
	544.335	26.7643	2368.72	495.697
	321.573	27.4529	1653.15	2705.33
	2838.69	28.0107	553.785	1559.45
	380.055	29.0243	874.364	697.281
	488.728	28.6933	333.793	2809.66
	1568.04	28.6536	209.605	4128.38
	3540.04	28.7944	447.902	1747.45
	2160.93	27.6697	721.896	896.711
	974.913	27.2997	1668.39	3175.4
	361.225	26.3565	465.922	972.635
	483.41	30.9854	420.411	1419.44
	4374.96	26.9391	457.665	530.306
	2183.45	29.0333	3412.42	2751.22
	578.151	26.9105	5063.9	2173.92
	426.358	27.1128	184.113	445.151
	3069.23	29.2691	342.16	1731.7
	2344.28	28	431.521	541.443
	440.506	29.9963	390.961	655.469
	353.221	27.9398	1725.43	623.193
	1859.6	28.413	546.372	1024.64
	2088.86	38.9874	499.133	1298.73
	1789.56	27.596	295.087	4153.03
	3271.02	28.2776	887.536	3623.12
	1358.06	30.8501	1096.73	4373.14
	2423.07	27.3639	391.749	3453.55
	358.045	29.2372	306.26	583.452
	452.349	28.4936	286.932	582.106
	598.955	28.4964	3045.11	6993.52
	1643.74	28.4139	7295.36	575.036
	1917.6	27.9952	548.501	1894.52
	1557.43	37.4863	716.237	3833.57
	700.287	27.0285	1793.6	631.787
	1464.55	28.3183	2525.4	1154.4
	907.765	27.6203	220.064	483.377
	65.621	31.2489	376.536	497.332
	321.896	30.8205	2850.28	429.342
	416.664	28.149	467.583	767.525
	929.452	27.7231	260.435	521.647
	1651.46	27.8934	803.419	954.017
	363.331	27.0579	236.66	591.169
	315.131	29.3676	1712.88	548.035
	334.448	27.2754	2169.85	2297.98
	387.627	28.1376	272.607	604.769
	753.549	31.0598	440.97	4000.27
	1609.08	29.0898	384.287	5004
	2316.05	27.1107	786.776	541.852
	1657.52	28.1508	370.995	2106.45
	546.178	27.7014	606.849	5059.86
	1813.62	26.8583	579.128	7690.16
	511.137	27.374	477.836	4345.54
	290.658	27.9641	625.377	413.797
	1683.4	27.9247	354.123	3601.58
	1196.78	28.3322	3541.11	480.894
	451.115	28.5362	211.039	334.54
	674.698	27.4622	381.031	534.404
	2225.42	27.2734	864.109	541.781
	422.903	27.8745	1431.63	669.071
	1324.23	28.3761	3295.39	4020.03
	524.424	29.1296	886.085	2315.79
	1416.38	27.5191	415.944	759.698
	1757.46	26.8069	375.261	437.17
	6709.68	27.2477	2196.33	3445.07
	2868.17	26.5546	963.771	660.144
	385.18	27.9088	470.608	569.268
	1608.91	27.0323	1821.68	2074.56
	617.265	28.3517	260.546	2711.82
	1128.86	31.2123	1020.21	5106.04
	2751.72	27.7681	493.735	788.921
	2712.06	27.63	1617.14	3208.3
	1479.71	29.8025	429.725	2565.19
	773.988	27.7091	646.738	291.549
	1116.39	30.321	3728.01	3297.32
	701.187	28.0836	707.493	720.799
	706.467	30.8309	285.597	5224.54
	262.802	27.1484	1075.42	1106.62
	199.169	27.6013	447.203	5923.2
	556.901	26.9842	494.164	919.321
	259.431	27.2413	3825.12	3125.76
	1444.76	27.2507	463.397	570.423
	116.956	33.4924	287.588	850.392
	363.892	27.2854	597.821	6534.04
	382.97	29.2059	546.64	5606.68
	83.7433	27.0672	3926.06	3250.84
	444.589	27.2086	283.589	7460.84
	831.865	26.703	2915.36	1607.43
	162.603	25.7035	1616.1	3299.79
	223.143	27.6322	508.4	675.189
	1460.73	28.1913	1256.32	1093.5
	901.068	27.7699	490.965	5667.83
	852.896	25.44	2493.58	545.014
	1711.62	31.1115	1840.62	1020.3
	520.132	26.2517	1708.85	951.188
	757.757	27.2	509.676	4245.04
	560.302	27.2638	2358.85	427.721
	139.444	27.1795	472.814	610.095
	1419.73	26.4758	1286.48	3855.91
	1401.75	25.8447	381.284	2857.29
	339.386	26.899	246.714	4724.04
	2996.77	25.6454	830.729	357.724
	376.235	25.4952	1553.25	721.37
	635.414	26.2334	2507.78	245.259
	1055.51	26.7761	2336.4	2810.67
	743.207	27.1918	399.336	7346.61
	484.444	26.878	216.455	237.467
	474.133	28	197.178	658.825
	776.935	26.3567	576.568	722.762
	839.827	26.1343	560.456	1061.08
	919.049	25.6104	178.66	523.79
	456.661	25.8698	396.174	4464.66
	1444.84	26.5954	1498.39	4747.36
	1627.67	26.2606	2972.43	6044.94
	680.21	25.7395	4185.92	1584.23
	480.545	27.9007	762.333	660.655
	798.812	26.8361	671.405	325.691
	545.538	26.4948	471.841	1990.66
	1354.39	25.875	1047.16	3944.26
	2582.8	26.4132	1468.67	526.453
	865.912	26.3385	521.225	212.953
	1821.91	26.8478	281.4	564.803
	1208.82	26.5194	1288.45	178.588
	821.692	26.0031	911.542	6194.57
	1285.47	25.541	839.888	5034.83
	736.402	25.7847	3231.24	840.3
	1125.69	26.8985	4111.84	2107.97
	1524.01	26.4585	992.701	664.345
	478.529	27.2109	470.377	3744.67
	448.68	25.5289	2222.23	340.492
	124.005	25.6762	2692.67	4209.69
	2786.7	27.1454	804.85	5123.73
	1473.56	25.1154	2403.78	2764.64
	1178.55	26.4653	1677.7	2490.35
	1567.8	27.1922	630.126	599.351
	644.218	26.901	720.986	1255.87
	1490.02	28.1463	5251.37	291.969
	589.005	26.1203	537.22	5628.22
	1014.12	27.3577	709.067	189.066
	2195.57	31.5837	483.926	712.62
	395.362	25.7605	1964.19	3430.34
	360.776	26.2543	2423.53	310.741
	697.393	27.6117	2362.68	207.071
	379.058	24.9359	1836.39	700.312
	3142.07	25.8645	1135.03	609.096
	449.667	27.8213	1659.72	815.328
	1769.58	29.1829	5005.51	353.245
	1616.16	26.4985	1479.8	639.852
	352.464	27.3299	2733.82	488.404
	573.879	26.0748	1908.83	1770.79
	2126.68	25.8383	1615.42	2082.04
	1778.92	26.7974	321.171	257.427
	355.282	28.8137	473.554	409.517
	1815.34	26.4708	501.62	587.284
	3059.41	31.048	1612.93	266.018
	3498.26	29.5612	897.891	232.324
	427.856	25.1514	2391.66	915.638
	953.324	26.8724	271.787	2295.42
	1433.88	24.9004	381.061	847.195
	748.916	25.5665	928.147	678.514
	2319.15	26.525	1697.2	934.65
	428.493	26.2151	2053.02	2114.24
	2166.61	27.4336	543.268	2802.01
	721.306	27.6356	4334.77	364.83
	986.836	25.5058	3184.67	249.752
	374.982	27.4918	588.058	584.744
	1637.55	26.6275	875.118	349.434
	850.707	30.1	2501.96	286.505
	3415.49	25.8992	5271.57	263.472
	1096.22	35.0686	1630.85	463.759
	608.977	27.4449	6399.92	5202.69
	272	25.727	830.706	6753.28
	1864.67	26.3523	338.329	317.344
	444.264	26.6654	611.513	370.752
	506.755	27.7976	509.255	528.264
	2114.33	28.3753	629.214	369.911
	153.399	26.731	283.507	1327.11
	307.975	27.3554	470.485	5572.16
	1183.25	26.7633	3931.82	284.532
	299.502	27.4403	2319.72	531.213
	1424.41	27.0761	957.326	503.704
	1414.22	27.2427	984.9	684.445
	431.184	27.1909	4559.3	886.473
	2101.21	26.0357	379.835	365.771
	1103.79	26.8824	942.788	2735.36
	756.749	28.2318	830.657	277.26
	2340.57	28.5372	2402.14	337.361
	1208.56	26.7082	625.712	6647.08
	300.935	26.9399	1383.39	2553.8
	4004.47	28.9209	1215.22	356.477
	3201.62	25.359	879.722	4352.97
	1664.47	25.3985	508.588	417.925
	520.951	27.1581	842.745	628.656
	1194.76	26.4336	1014.21	4652.68
	1172.86	25.665	280.429	1769.36
	961.15	27.5399	444.982	247.162
	586.841	27.1423	441.15	346.972
	483.458	27.5034	461.49	356.437
	940.359	25.6473	1952.59	3849.13
	452.927	26.5758	346.502	576.867
	3811.97	26.2861	1685.31	793.463
	2021.04	27.6311	884.997	5294.66
	316.366	27.5521	4236.2	636.858
	5597.27	28.5655	598.544	1927.45
	2551.03	26.7575	1762.24	440.109
	173.749	26.5519	660.449	3728.75
	215.536	25.932	1222.47	465.221
[truncated: 15,206 more rows]

## Sheet: Fig. 3a
	Source Data for Fig. 3a
	Time	WT			∆ftsL			∆ftsB			∆ftsQ
		Rep 1	Rep 2	Rep 3	Rep 1	Rep 2	Rep 3	Rep 1	Rep 2	Rep 3	Rep 1	Rep 2	Rep 3
	0:00:00	0.0153333	0.0143333	0.016	0.015	0.0133333	0.0156667	0.0163333	0.0176667	0.0166667	0.0183333	0.016	0.017
	0:15:00	0.018	0.017	0.018	0.017	0.015	0.0176667	0.0183333	0.0193333	0.0186667	0.0206667	0.018	0.0186667
	0:30:00	0.022	0.021	0.0216667	0.0206667	0.0176667	0.0213333	0.0216667	0.0226667	0.022	0.0246667	0.0216667	0.0223333
	0:45:00	0.028	0.0276667	0.0276667	0.0253333	0.0226667	0.0263333	0.0276667	0.0283333	0.027	0.0306667	0.027	0.028
	1:00:00	0.035	0.0353333	0.0343333	0.0313333	0.0286667	0.0323333	0.0336667	0.035	0.034	0.038	0.0333333	0.034
	1:15:00	0.044	0.045	0.043	0.0393333	0.0356667	0.0396667	0.0423333	0.0433333	0.0423333	0.047	0.0413333	0.0426667
	1:30:00	0.056	0.0576667	0.0543333	0.0496667	0.0453333	0.05	0.053	0.054	0.0526667	0.059	0.0513333	0.054
	1:45:00	0.07	0.0726667	0.0683333	0.0626667	0.0573333	0.0626667	0.0666667	0.067	0.0663333	0.073	0.0643333	0.0683333
	2:00:00	0.0843333	0.0886667	0.084	0.0776667	0.0716667	0.0776667	0.0816667	0.0823333	0.082	0.089	0.0783333	0.0836667
	2:15:00	0.101667	0.106667	0.101	0.0936667	0.087	0.0946667	0.0976667	0.0993333	0.0986667	0.107333	0.093	0.101
	2:30:00	0.120667	0.127333	0.121333	0.113	0.104667	0.113667	0.117667	0.118333	0.118333	0.128333	0.110667	0.121667
	2:45:00	0.143667	0.148	0.143667	0.135667	0.124667	0.134	0.14	0.139333	0.138333	0.152	0.13	0.142
	3:00:00	0.163667	0.169	0.164667	0.157333	0.147667	0.154667	0.159667	0.159	0.157	0.172333	0.15	0.162333
	3:15:00	0.186667	0.189667	0.186333	0.177667	0.167	0.175667	0.180667	0.179	0.176333	0.192667	0.17	0.183333
	3:30:00	0.209	0.209333	0.207333	0.197333	0.186333	0.195	0.201	0.198	0.193	0.214	0.193667	0.204333
	3:45:00	0.228667	0.225667	0.226667	0.216333	0.205	0.215	0.22	0.216667	0.209	0.233667	0.216667	0.224333
	4:00:00	0.245667	0.241667	0.243	0.232	0.222	0.231333	0.235667	0.232333	0.224333	0.248333	0.237333	0.241333
	4:15:00	0.262	0.258667	0.259333	0.246667	0.237333	0.247333	0.250667	0.247	0.241667	0.263	0.253667	0.255333
	4:30:00	0.279333	0.278	0.278667	0.263667	0.254333	0.263	0.268667	0.264667	0.26	0.279667	0.269	0.270333
	4:45:00	0.297667	0.297667	0.298	0.281333	0.272667	0.279667	0.286333	0.283333	0.278333	0.296667	0.285333	0.287
	5:00:00	0.316333	0.315333	0.317	0.299667	0.291	0.298667	0.305667	0.302333	0.299333	0.313333	0.303	0.303333
	5:15:00	0.332	0.329667	0.333333	0.318333	0.309333	0.318333	0.324333	0.321	0.318	0.328333	0.32	0.319333
	5:30:00	0.345333	0.341333	0.346	0.334667	0.326	0.335	0.339333	0.337667	0.334667	0.341333	0.334	0.332
	5:45:00	0.357	0.352333	0.357667	0.347667	0.340667	0.35	0.352333	0.352333	0.349	0.352	0.347667	0.343333
	6:00:00	0.366667	0.362	0.368	0.359	0.354	0.363	0.364	0.365667	0.362333	0.361	0.361	0.351667
	6:15:00	0.375333	0.371	0.377333	0.369667	0.365333	0.375667	0.374333	0.378	0.374667	0.369	0.371333	0.360667
	6:30:00	0.381667	0.378667	0.385333	0.378667	0.375667	0.387	0.383667	0.389667	0.385667	0.376333	0.382667	0.368
	6:45:00	0.387667	0.385	0.391667	0.386333	0.384333	0.397	0.391667	0.399333	0.395333	0.384	0.389667	0.375
	7:00:00	0.393333	0.391667	0.398333	0.393333	0.393333	0.405667	0.398	0.408333	0.403667	0.389	0.398	0.381
	7:15:00	0.398	0.396667	0.403667	0.398	0.401333	0.412667	0.405	0.417333	0.410667	0.394667	0.403333	0.387333
	7:30:00	0.401	0.401	0.408333	0.403333	0.408333	0.421	0.410333	0.424	0.417333	0.399333	0.409667	0.393
	7:45:00	0.404	0.404	0.412667	0.409667	0.416	0.427	0.414667	0.429667	0.423667	0.403667	0.414667	0.397
	8:00:00	0.404667	0.406	0.414667	0.414	0.419333	0.432	0.417333	0.432667	0.426333	0.407	0.417	0.401
	8:15:00	0.406333	0.408667	0.416333	0.416667	0.422667	0.435333	0.419667	0.434	0.428333	0.409667	0.418667	0.404333
	8:30:00	0.409333	0.411667	0.419333	0.418667	0.425	0.435667	0.421	0.436667	0.428333	0.411667	0.419	0.406333
	8:45:00	0.412	0.413667	0.422333	0.419667	0.425333	0.436667	0.422667	0.437333	0.430333	0.412667	0.419667	0.407333
	9:00:00	0.412333	0.414667	0.425333	0.423	0.427	0.439667	0.424	0.439	0.433333	0.414667	0.421667	0.411
	9:15:00	0.412667	0.415	0.427667	0.425667	0.430333	0.442333	0.426333	0.441667	0.438	0.417667	0.424667	0.415667
	9:30:00	0.413333	0.415	0.429667	0.429333	0.433667	0.446333	0.427667	0.443333	0.442333	0.422	0.427	0.423333
	9:45:00	0.414333	0.415667	0.431333	0.431667	0.437333	0.450333	0.429333	0.446667	0.445667	0.425667	0.429	0.428667
	9:59:59	0.416	0.416667	0.434333	0.431667	0.440333	0.453667	0.43	0.449	0.449333	0.428667	0.430333	0.433333
	10:15:00	0.416667	0.418	0.436667	0.431333	0.442	0.456667	0.431	0.451667	0.452	0.43	0.430667	0.436667
	10:30:00	0.417667	0.419	0.438333	0.431333	0.444667	0.459333	0.433	0.455333	0.455	0.431333	0.431333	0.438667
	10:45:00	0.419	0.421667	0.441333	0.431667	0.446667	0.462333	0.434333	0.458	0.458667	0.433	0.433333	0.441667
	11:00:00	0.418667	0.420667	0.442667	0.431	0.448667	0.464	0.435	0.461	0.459667	0.433667	0.434	0.442
	11:15:00	0.418	0.422333	0.443	0.43	0.450667	0.466667	0.435333	0.462667	0.462	0.435	0.435333	0.445667
	11:30:00	0.417	0.422667	0.445667	0.429667	0.452333	0.468333	0.435667	0.465	0.464	0.435667	0.436333	0.446667
	11:45:00	0.416333	0.423	0.446	0.428667	0.453667	0.469333	0.436667	0.466333	0.465333	0.436333	0.436667	0.448667
	12:00:00	0.415333	0.422667	0.447	0.428	0.454333	0.47	0.436333	0.468	0.466	0.437	0.437	0.45
	12:15:00	0.413667	0.422667	0.446667	0.427	0.454667	0.470667	0.435333	0.469	0.466667	0.437333	0.437333	0.449333
	12:30:00	0.413333	0.423	0.447667	0.426667	0.455667	0.471667	0.436	0.47	0.467333	0.437667	0.437	0.451333
	12:45:00	0.412333	0.423	0.448333	0.425	0.456	0.471667	0.436333	0.470333	0.468	0.437	0.437333	0.452333
	13:00:00	0.411	0.422333	0.447667	0.423667	0.456	0.471	0.436	0.470667	0.467667	0.437333	0.436667	0.452
	13:15:00	0.408667	0.421	0.446	0.421667	0.455	0.47	0.435	0.47	0.466	0.436	0.435667	0.451667
	13:30:00	0.405667	0.419	0.443667	0.418	0.453333	0.468667	0.433	0.469667	0.464667	0.434667	0.434	0.449667
	13:45:00	0.403	0.416	0.441667	0.414667	0.452	0.466667	0.431333	0.467667	0.462667	0.433	0.433	0.447667
	14:00:00	0.398333	0.413667	0.438667	0.411	0.449667	0.464	0.429	0.466333	0.46	0.430333	0.430333	0.446
	14:15:00	0.397333	0.412333	0.437333	0.407	0.447	0.462	0.426	0.464667	0.457667	0.428	0.429	0.444
	14:30:00	0.388667	0.406	0.431333	0.402	0.443667	0.459	0.423333	0.462333	0.455	0.423667	0.426333	0.441333
	14:45:00	0.390333	0.406	0.431333	0.396667	0.440667	0.456667	0.419667	0.459667	0.452	0.422	0.424667	0.439
	15:00:00	0.386667	0.401667	0.428	0.390333	0.436667	0.452667	0.415333	0.456667	0.447667	0.418333	0.421667	0.436333
	15:15:00	0.382	0.398	0.423	0.383	0.432333	0.449667	0.411	0.453667	0.443333	0.414333	0.418	0.433
	15:30:00	0.378	0.394333	0.42	0.376667	0.428333	0.446333	0.406667	0.451	0.439333	0.410667	0.415	0.429667
	15:45:00	0.374	0.391	0.416333	0.369333	0.424	0.442667	0.402	0.447333	0.435	0.407	0.413	0.426
	16:00:00	0.37	0.387333	0.412667	0.363333	0.42	0.438	0.397333	0.444	0.431667	0.404	0.411	0.423333
	16:15:00	0.366	0.383333	0.409667	0.356333	0.414667	0.433333	0.392	0.44	0.425667	0.399	0.406	0.42
	16:30:00	0.361667	0.379667	0.405667	0.349667	0.41	0.429	0.387	0.436	0.421	0.394333	0.403667	0.416
	16:45:00	0.357333	0.376333	0.401333	0.343	0.404667	0.424333	0.382	0.432	0.415667	0.390333	0.4	0.412667
	17:00:00	0.352667	0.371	0.396667	0.335667	0.398667	0.418667	0.376333	0.426667	0.410333	0.385667	0.395	0.407333
	17:15:00	0.347667	0.367333	0.393	0.328333	0.394	0.415	0.371333	0.422667	0.405333	0.381333	0.391333	0.403667
	17:30:00	0.343333	0.362333	0.386667	0.321	0.387333	0.409333	0.365333	0.417667	0.400333	0.376	0.387333	0.399333
	17:45:00	0.338	0.357	0.382333	0.313667	0.382333	0.403	0.359333	0.412333	0.394333	0.370667	0.383	0.395
	18:00:00	0.334	0.352333	0.377	0.306667	0.376333	0.398333	0.354	0.408	0.389333	0.365667	0.378	0.390667
	18:15:00	0.329	0.348333	0.372667	0.300333	0.37	0.392333	0.349333	0.403	0.383667	0.361	0.373667	0.395667
	18:30:00	0.324	0.343	0.367	0.293333	0.364	0.386667	0.343	0.397667	0.377667	0.355667	0.368333	0.381667
	18:45:00	0.319	0.338667	0.362333	0.286	0.357667	0.380667	0.336667	0.392333	0.371333	0.35	0.363667	0.377
	19:00:00	0.314333	0.334	0.357667	0.280333	0.352333	0.374333	0.330333	0.386333	0.365333	0.345	0.357333	0.372
	19:15:00	0.309667	0.329	0.353333	0.273	0.346667	0.371333	0.325	0.381333	0.36	0.338667	0.353333	0.367667
	19:30:00	0.305333	0.325333	0.348667	0.267333	0.340667	0.363	0.32	0.375	0.354333	0.332667	0.347333	0.364
	19:45:00	0.300667	0.32	0.343667	0.261	0.335333	0.359667	0.313333	0.371	0.349	0.327333	0.342333	0.358667
	20:00:00	0.297	0.315667	0.339667	0.256333	0.33	0.354	0.308333	0.365	0.344	0.322	0.338333	0.355333
	20:15:00	0.292	0.311333	0.334667	0.250667	0.325	0.344667	0.304	0.359667	0.338	0.316	0.332667	0.349333
	20:30:00	0.289	0.307667	0.330667	0.245667	0.320333	0.339333	0.298333	0.355333	0.333	0.310667	0.328333	0.345
	20:45:00	0.285	0.303	0.326667	0.24	0.316667	0.333333	0.293333	0.366333	0.328333	0.306	0.330667	0.341
	21:00:00	0.28	0.299	0.322667	0.235333	0.312333	0.328	0.289	0.351333	0.322333	0.301	0.317333	0.335667
	21:15:00	0.276333	0.294	0.318667	0.230333	0.307333	0.322	0.283333	0.384333	0.317667	0.296	0.338333	0.330667
	21:30:00	0.273333	0.291333	0.315333	0.226333	0.302	0.316667	0.281333	0.337667	0.312667	0.290333	0.309667	0.327
	21:45:00	0.268667	0.286333	0.310667	0.221667	0.295667	0.317667	0.275667	0.333	0.307667	0.284333	0.303333	0.321667
	22:00:00	0.265333	0.282667	0.307	0.218	0.291	0.304667	0.279667	0.328667	0.302	0.279	0.295667	0.317333
	22:15:00	0.262	0.277667	0.303	0.214	0.286333	0.297667	0.273	0.341333	0.297	0.273	0.291333	0.313
	22:30:00	0.258333	0.274333	0.299333	0.210333	0.280667	0.298333	0.262333	0.315667	0.291333	0.267667	0.283	0.307667
	22:45:00	0.255333	0.270333	0.296	0.206333	0.276667	0.320667	0.258333	0.308333	0.287	0.262	0.278333	0.304
	23:00:00	0.252	0.267	0.293333	0.203667	0.272	0.296667	0.254333	0.305	0.282667	0.257333	0.272667	0.299667
	23:15:00	0.249333	0.263667	0.289333	0.200667	0.267667	0.285333	0.250667	0.299667	0.278333	0.252667	0.267	0.295333
	23:30:00	0.245667	0.259667	0.286	0.197333	0.263667	0.278	0.247	0.292	0.275	0.248333	0.263333	0.292333
	23:45:00	0.243667	0.255667	0.282667	0.194333	0.258333	0.306667	0.242667	0.291667	0.27	0.244	0.258	0.288
	24:00:00	0.240333	0.252333	0.281667	0.191667	0.253667	0.287333	0.239	0.285333	0.265667	0.238667	0.264	0.284

## Sheet: Fig. 3b
	Source Data for Fig. 3b
	Individual Cell Length (µm)						Average Length (µm)
	WT	∆ftsL	∆ftsQ	∆ftsB			WT	∆ftsL	∆ftsQ	∆ftsB
	10.918	11.536	11.536	11.33	Replicate 1		5.08339	5.3685	5.56981	5.25337	Replicate 1
	10.506	11.433	11.433	10.609			5.2722	5.39614	5.63983	5.26294	Replicate 2
	10.094	11.124	11.33	9.888			5.24664	5.60218	5.76412	5.25713	Replicate 3
	9.476	10.815	10.815	9.476
	9.476	10.712	10.609	9.373
	9.373	10.403	10.506	9.373
	9.167	10.3	10.506	9.373
	9.167	10.3	10.506	9.27
	9.064	10.3	10.3	9.167
	8.961	10.197	10.094	9.064
	8.961	10.197	9.991	8.858
	8.961	10.094	9.991	8.858
	8.961	10.094	9.991	8.858
	8.858	10.094	9.991	8.858
	8.858	9.888	9.888	8.755
	8.858	9.888	9.888	8.755
	8.858	9.682	9.785	8.755
	8.858	9.682	9.785	8.755
	8.755	9.579	9.785	8.652
	8.755	9.579	9.682	8.652
	8.652	9.476	9.682	8.652
	8.652	9.476	9.682	8.652
	8.652	9.476	9.682	8.652
	8.652	9.476	9.476	8.652
	8.549	9.373	9.27	8.652
	8.549	9.373	9.167	8.549
	8.549	9.27	9.167	8.549
	8.549	9.27	9.064	8.446
	8.549	9.27	9.064	8.446
	8.446	9.27	9.064	8.446
	8.446	9.27	9.064	8.446
	8.446	9.27	8.961	8.446
	8.446	9.167	8.961	8.343
	8.446	9.167	8.961	8.343
	8.446	9.167	8.961	8.343
	8.446	9.167	8.961	8.343
	8.446	9.167	8.858	8.24
	8.446	9.167	8.858	8.24
	8.343	9.167	8.858	8.24
	8.343	9.167	8.858	8.24
	8.343	9.167	8.858	8.24
	8.343	9.064	8.858	8.24
	8.343	9.064	8.858	8.24
	8.24	9.064	8.755	8.24
	8.24	9.064	8.755	8.24
	8.24	9.064	8.755	8.24
	8.24	9.064	8.755	8.24
	8.24	9.064	8.755	8.24
	8.24	9.064	8.755	8.24
	8.24	9.064	8.755	8.24
	8.24	9.064	8.755	8.137
	8.24	9.064	8.652	8.137
	8.24	9.064	8.652	8.137
	8.24	8.961	8.652	8.137
	8.24	8.858	8.652	8.034
	8.24	8.858	8.652	8.034
	8.24	8.858	8.652	8.034
	8.24	8.858	8.652	8.034
	8.24	8.858	8.652	8.034
	8.24	8.858	8.652	8.034
	8.24	8.858	8.652	8.034
	8.137	8.858	8.652	8.034
	8.137	8.858	8.652	7.931
	8.137	8.858	8.652	7.931
	8.137	8.755	8.549	7.931
	8.137	8.755	8.549	7.931
	8.034	8.755	8.549	7.931
	8.034	8.755	8.549	7.931
	8.034	8.755	8.549	7.931
	8.034	8.755	8.549	7.931
	8.034	8.652	8.446	7.931
	8.034	8.652	8.446	7.931
	8.034	8.652	8.446	7.931
	8.034	8.652	8.446	7.828
	8.034	8.652	8.446	7.828
	8.034	8.652	8.446	7.828
	8.034	8.652	8.446	7.828
	8.034	8.652	8.446	7.828
	8.034	8.549	8.446	7.828
	8.034	8.549	8.446	7.828
	8.034	8.549	8.446	7.828
	8.034	8.549	8.446	7.725
	8.034	8.549	8.446	7.725
	8.034	8.549	8.446	7.725
	7.931	8.549	8.446	7.725
	7.931	8.549	8.343	7.725
	7.931	8.549	8.343	7.725
	7.931	8.549	8.343	7.725
	7.931	8.549	8.343	7.725
	7.931	8.549	8.343	7.725
	7.931	8.549	8.24	7.725
	7.931	8.549	8.24	7.725
	7.931	8.446	8.24	7.622
	7.931	8.446	8.24	7.622
	7.931	8.446	8.24	7.622
	7.931	8.446	8.24	7.622
	7.931	8.446	8.24	7.622
	7.931	8.446	8.24	7.622
	7.931	8.446	8.24	7.622
	7.931	8.446	8.24	7.622
	7.931	8.446	8.24	7.622
	7.828	8.446	8.24	7.622
	7.828	8.446	8.24	7.622
	7.828	8.343	8.137	7.622
	7.828	8.343	8.137	7.622
	7.828	8.343	8.137	7.622
	7.828	8.343	8.137	7.622
	7.828	8.343	8.137	7.622
	7.828	8.343	8.137	7.622
	7.828	8.343	8.137	7.622
	7.828	8.24	8.137	7.519
	7.828	8.24	8.137	7.519
	7.828	8.24	8.137	7.519
	7.828	8.24	8.034	7.519
	7.828	8.24	8.034	7.519
	7.828	8.24	8.034	7.519
	7.828	8.24	8.034	7.519
	7.828	8.24	8.034	7.519
	7.828	8.24	8.034	7.519
	7.828	8.24	8.034	7.519
	7.725	8.24	8.034	7.519
	7.725	8.24	8.034	7.519
	7.725	8.24	8.034	7.519
	7.725	8.24	8.034	7.519
	7.725	8.24	8.034	7.519
	7.725	8.24	8.034	7.519
	7.725	8.24	8.034	7.416
	7.725	8.24	8.034	7.416
	7.725	8.24	7.931	7.416
	7.725	8.24	7.931	7.416
	7.725	8.137	7.931	7.416
	7.725	8.137	7.931	7.416
	7.725	8.137	7.931	7.416
	7.725	8.137	7.931	7.416
	7.725	8.137	7.931	7.416
	7.725	8.137	7.828	7.416
	7.725	8.137	7.828	7.416
	7.622	8.137	7.828	7.416
	7.622	8.137	7.828	7.416
	7.622	8.137	7.828	7.416
	7.622	8.137	7.828	7.416
	7.622	8.137	7.828	7.416
	7.622	8.137	7.828	7.416
	7.622	8.137	7.828	7.416
	7.622	8.137	7.828	7.416
	7.622	8.137	7.828	7.416
	7.622	8.137	7.828	7.416
	7.622	8.034	7.828	7.416
	7.622	8.034	7.828	7.416
	7.622	8.034	7.828	7.416
	7.622	8.034	7.828	7.416
	7.622	8.034	7.828	7.416
	7.622	8.034	7.828	7.313
	7.622	8.034	7.828	7.313
	7.622	8.034	7.828	7.313
	7.622	8.034	7.828	7.313
	7.622	8.034	7.828	7.313
	7.622	8.034	7.828	7.313
	7.622	8.034	7.828	7.313
	7.622	8.034	7.828	7.313
	7.622	8.034	7.828	7.313
	7.622	8.034	7.725	7.313
	7.622	8.034	7.725	7.313
	7.622	8.034	7.725	7.313
	7.622	8.034	7.725	7.313
	7.622	8.034	7.725	7.313
	7.622	8.034	7.725	7.313
	7.622	8.034	7.725	7.313
	7.622	8.034	7.725	7.313
	7.622	8.034	7.725	7.313
	7.622	8.034	7.725	7.313
	7.622	8.034	7.622	7.313
	7.519	8.034	7.622	7.313
	7.519	7.931	7.622	7.313
	7.519	7.931	7.622	7.313
	7.519	7.931	7.622	7.313
	7.519	7.931	7.622	7.313
	7.519	7.931	7.622	7.21
	7.519	7.931	7.622	7.21
	7.519	7.931	7.622	7.21
	7.519	7.931	7.622	7.21
	7.519	7.931	7.622	7.21
	7.519	7.931	7.622	7.21
	7.519	7.931	7.622	7.21
	7.519	7.931	7.622	7.21
	7.519	7.931	7.622	7.21
	7.519	7.931	7.622	7.21
	7.519	7.931	7.622	7.21
	7.519	7.931	7.622	7.21
	7.519	7.931	7.622	7.21
	7.519	7.931	7.622	7.21
	7.519	7.931	7.519	7.21
	7.519	7.931	7.519	7.21
	7.519	7.931	7.519	7.21
	7.519	7.931	7.519	7.21
	7.519	7.931	7.519	7.21
	7.519	7.828	7.519	7.21
	7.519	7.828	7.519	7.21
	7.519	7.828	7.519	7.21
	7.416	7.828	7.519	7.21
	7.416	7.828	7.519	7.21
	7.416	7.828	7.519	7.21
	7.416	7.828	7.519	7.21
	7.416	7.828	7.519	7.21
	7.416	7.828	7.519	7.21
	7.416	7.828	7.519	7.21
	7.416	7.828	7.416	7.21
	7.416	7.828	7.416	7.21
	7.416	7.828	7.416	7.107
	7.416	7.828	7.416	7.107
	7.416	7.828	7.416	7.107
	7.416	7.828	7.416	7.107
	7.416	7.828	7.416	7.107
	7.416	7.828	7.416	7.107
	7.416	7.828	7.416	7.107
	7.416	7.828	7.416	7.107
	7.416	7.828	7.416	7.107
	7.416	7.828	7.416	7.107
	7.416	7.828	7.416	7.107
	7.416	7.828	7.416	7.107
	7.416	7.828	7.416	7.107
	7.416	7.828	7.416	7.107
	7.416	7.725	7.416	7.107
	7.416	7.725	7.416	7.107
	7.416	7.725	7.416	7.107
	7.416	7.725	7.416	7.107
	7.416	7.725	7.416	7.004
	7.416	7.725	7.416	7.004
	7.313	7.725	7.416	7.004
	7.313	7.725	7.416	7.004
	7.313	7.725	7.416	7.004
	7.313	7.725	7.416	7.004
	7.313	7.725	7.416	7.004
	7.313	7.725	7.313	7.004
	7.313	7.725	7.313	7.004
	7.313	7.725	7.313	7.004
	7.313	7.725	7.313	7.004
	7.313	7.725	7.313	7.004
	7.313	7.725	7.313	7.004
	7.313	7.725	7.313	7.004
	7.313	7.725	7.313	7.004
	7.313	7.725	7.313	7.004
	7.313	7.725	7.313	7.004
	7.313	7.725	7.313	7.004
	7.313	7.622	7.313	7.004
	7.313	7.622	7.313	7.004
	7.313	7.622	7.21	7.004
	7.313	7.622	7.21	7.004
	7.313	7.622	7.21	7.004
	7.313	7.622	7.21	7.004
	7.313	7.622	7.21	7.004
	7.313	7.622	7.21	7.004
	7.313	7.622	7.21	7.004
	7.313	7.622	7.21	7.004
	7.313	7.622	7.21	7.004
	7.313	7.622	7.21	7.004
	7.313	7.622	7.21	7.004
	7.313	7.622	7.21	7.004
	7.313	7.622	7.21	7.004
	7.313	7.622	7.21	7.004
	7.313	7.622	7.21	7.004
	7.21	7.622	7.21	7.004
	7.21	7.622	7.21	7.004
	7.21	7.622	7.21	7.004
	7.21	7.622	7.21	7.004
	7.21	7.622	7.21	7.004
	7.21	7.622	7.107	7.004
	7.21	7.622	7.107	7.004
	7.21	7.622	7.107	6.901
	7.21	7.622	7.107	6.901
	7.21	7.622	7.107	6.901
	7.21	7.622	7.107	6.901
	7.21	7.622	7.107	6.901
	7.21	7.622	7.107	6.901
	7.21	7.622	7.107	6.901
	7.21	7.622	7.107	6.901
	7.21	7.622	7.107	6.901
	7.21	7.622	7.004	6.901
	7.21	7.622	7.004	6.901
	7.21	7.622	7.004	6.901
	7.21	7.622	7.004	6.901
	7.21	7.622	7.004	6.901
	7.21	7.622	7.004	6.901
	7.21	7.622	7.004	6.901
	7.21	7.622	7.004	6.901
	7.21	7.622	7.004	6.901
	7.21	7.622	7.004	6.901
	7.21	7.622	7.004	6.901
	7.21	7.519	7.004	6.901
	7.21	7.519	7.004	6.901
	7.21	7.519	7.004	6.901
	7.21	7.519	7.004	6.901
	7.21	7.519	7.004	6.901
	7.107	7.519	7.004	6.901
	7.107	7.519	7.004	6.901
	7.107	7.519	7.004	6.901
	7.107	7.519	7.004	6.798
	7.107	7.519	7.004	6.798
	7.107	7.519	7.004	6.798
	7.107	7.519	7.004	6.798
	7.107	7.519	7.004	6.798
	7.107	7.519	7.004	6.798
	7.107	7.519	7.004	6.798
	7.107	7.519	7.004	6.798
	7.107	7.519	7.004	6.798
	7.107	7.519	7.004	6.798
	7.107	7.519	7.004	6.798
	7.107	7.519	7.004	6.798
	7.107	7.519	6.901	6.798
	7.107	7.519	6.901	6.798
	7.107	7.519	6.901	6.798
	7.107	7.519	6.901	6.798
	7.107	7.519	6.901	6.798
	7.107	7.519	6.901	6.798
	7.107	7.519	6.901	6.798
	7.107	7.519	6.901	6.798
	7.107	7.519	6.901	6.798
	7.107	7.416	6.901	6.798
	7.107	7.416	6.901	6.798
	7.107	7.416	6.901	6.798
	7.107	7.416	6.901	6.798
	7.107	7.416	6.901	6.798
	7.107	7.416	6.901	6.798
	7.107	7.416	6.901	6.798
	7.107	7.416	6.901	6.798
	7.107	7.416	6.798	6.798
	7.004	7.416	6.798	6.798
	7.004	7.416	6.798	6.798
	7.004	7.416	6.798	6.798
	7.004	7.416	6.798	6.798
	7.004	7.416	6.798	6.798
	7.004	7.416	6.798	6.798
	7.004	7.416	6.798	6.798
	7.004	7.416	6.798	6.798
	7.004	7.416	6.798	6.798
	7.004	7.416	6.798	6.798
	7.004	7.416	6.798	6.798
	7.004	7.416	6.798	6.695
	7.004	7.416	6.798	6.695
	7.004	7.416	6.798	6.695
	7.004	7.416	6.798	6.695
	7.004	7.416	6.798	6.695
	7.004	7.416	6.798	6.695
	7.004	7.416	6.798	6.695
	7.004	7.416	6.798	6.695
	7.004	7.416	6.798	6.695
	7.004	7.416	6.798	6.695
	7.004	7.416	6.798	6.695
	7.004	7.416	6.798	6.695
	7.004	7.416	6.798	6.695
	7.004	7.416	6.798	6.695
	7.004	7.416	6.798	6.695
	7.004	7.416	6.798	6.695
	7.004	7.416	6.798	6.695
	7.004	7.416	6.798	6.695
	7.004	7.416	6.798	6.695
	7.004	7.416	6.798	6.695
	7.004	7.416	6.798	6.695
	7.004	7.416	6.798	6.695
	7.004	7.313	6.798	6.695
	7.004	7.313	6.695	6.592
	7.004	7.313	6.695	6.592
	7.004	7.313	6.695	6.592
	6.901	7.313	6.695	6.592
	6.901	7.313	6.695	6.592
	6.901	7.313	6.695	6.592
	6.901	7.313	6.695	6.592
	6.901	7.313	6.695	6.592
	6.901	7.313	6.695	6.592
	6.901	7.313	6.695	6.592
	6.901	7.313	6.695	6.592
	6.901	7.313	6.695	6.592
	6.901	7.313	6.695	6.592
	6.901	7.313	6.592	6.592
	6.901	7.313	6.592	6.592
	6.901	7.313	6.592	6.592
	6.901	7.313	6.592	6.592
	6.901	7.21	6.592	6.592
	6.901	7.21	6.592	6.592
	6.901	7.21	6.592	6.592
	6.901	7.21	6.592	6.592
	6.901	7.21	6.592	6.592
	6.901	7.21	6.592	6.592
	6.901	7.21	6.592	6.592
	6.901	7.21	6.592	6.592
	6.901	7.21	6.592	6.592
	6.901	7.21	6.592	6.592
	6.901	7.21	6.592	6.592
	6.901	7.21	6.592	6.592
	6.901	7.21	6.592	6.592
	6.901	7.21	6.592	6.592
	6.901	7.21	6.592	6.592
	6.901	7.21	6.592	6.592
	6.901	7.21	6.592	6.592
	6.901	7.21	6.592	6.592
	6.901	7.21	6.592	6.592
	6.798	7.21	6.592	6.592
	6.798	7.21	6.592	6.592
	6.798	7.21	6.592	6.592
	6.798	7.21	6.592	6.592
	6.798	7.21	6.592	6.592
	6.798	7.21	6.592	6.592
	6.798	7.21	6.592	6.592
	6.798	7.21	6.592	6.592
	6.798	7.21	6.592	6.592
	6.798	7.21	6.592	6.592
	6.798	7.107	6.592	6.592
	6.798	7.107	6.592	6.592
	6.798	7.107	6.592	6.592
	6.798	7.107	6.592	6.489
	6.798	7.107	6.592	6.489
	6.798	7.107	6.592	6.489
	6.798	7.107	6.592	6.489
	6.798	7.107	6.592	6.489
	6.798	7.107	6.592	6.489
	6.798	7.107	6.592	6.489
	6.798	7.107	6.592	6.489
	6.798	7.107	6.489	6.489
	6.798	7.107	6.489	6.489
	6.798	7.107	6.489	6.489
	6.798	7.107	6.489	6.489
	6.798	7.107	6.489	6.489
	6.798	7.107	6.489	6.489
	6.798	7.107	6.489	6.489
	6.798	7.107	6.489	6.489
	6.798	7.107	6.489	6.489
	6.798	7.107	6.489	6.489
	6.798	7.107	6.489	6.489
	6.798	7.107	6.489	6.489
	6.798	7.107	6.489	6.489
	6.798	7.107	6.489	6.489
	6.798	7.004	6.489	6.489
	6.798	7.004	6.489	6.489
	6.798	7.004	6.489	6.489
	6.798	7.004	6.386	6.489
	6.798	7.004	6.386	6.489
	6.798	7.004	6.386	6.489
	6.798	7.004	6.386	6.489
	6.798	7.004	6.386	6.489
	6.798	7.004	6.386	6.489
	6.798	7.004	6.386	6.489
	6.798	7.004	6.386	6.386
	6.798	7.004	6.386	6.386
	6.798	7.004	6.386	6.386
	6.798	7.004	6.386	6.386
	6.798	7.004	6.386	6.386
	6.798	7.004	6.386	6.386
	6.798	7.004	6.386	6.386
	6.798	7.004	6.386	6.386
	6.695	7.004	6.386	6.386
	6.695	7.004	6.386	6.386
	6.695	7.004	6.386	6.386
	6.695	7.004	6.386	6.386
	6.695	7.004	6.386	6.386
	6.695	7.004	6.386	6.386
	6.695	7.004	6.386	6.386
	6.695	7.004	6.386	6.386
	6.695	7.004	6.386	6.386
	6.695	7.004	6.386	6.386
	6.695	7.004	6.386	6.386
	6.695	7.004	6.386	6.386
	6.695	7.004	6.386	6.386
	6.695	7.004	6.386	6.386
	6.695	7.004	6.386	6.386
	6.695	7.004	6.283	6.386
	6.695	7.004	6.283	6.386
	6.695	7.004	6.283	6.386
	6.695	7.004	6.283	6.386
	6.695	7.004	6.283	6.386
	6.695	7.004	6.283	6.386
	6.695	7.004	6.283	6.386
	6.695	7.004	6.283	6.386
	6.695	7.004	6.283	6.386
	6.695	7.004	6.283	6.386
	6.695	7.004	6.283	6.386
	6.695	7.004	6.283	6.386
	6.695	7.004	6.283	6.386
	6.695	7.004	6.283	6.386
	6.695	7.004	6.283	6.386
	6.695	7.004	6.283	6.386
	6.695	7.004	6.283	6.386
	6.695	7.004	6.283	6.386
	6.695	7.004	6.283	6.386
	6.695	7.004	6.283	6.386
	6.695	6.901	6.283	6.386
	6.695	6.901	6.283	6.386
	6.695	6.901	6.283	6.386
	6.695	6.901	6.283	6.386
	6.695	6.901	6.283	6.386
	6.695	6.901	6.283	6.386
	6.695	6.901	6.18	6.386
	6.695	6.901	6.18	6.386
	6.695	6.901	6.18	6.386
	6.695	6.901	6.18	6.283
	6.695	6.901	6.18	6.283
	6.695	6.901	6.18	6.283
	6.592	6.901	6.18	6.283
	6.592	6.901	6.18	6.283
	6.592	6.901	6.18	6.283
	6.592	6.901	6.18	6.283
	6.592	6.901	6.18	6.283
	6.592	6.901	6.18	6.283
	6.592	6.901	6.18	6.283
	6.592	6.901	6.18	6.283
	6.592	6.901	6.18	6.283
	6.592	6.901	6.18	6.283
	6.592	6.901	6.18	6.283
	6.592	6.901	6.18	6.283
	6.592	6.901	6.18	6.283
	6.592	6.901	6.18	6.283
	6.592	6.901	6.18	6.283
	6.592	6.901	6.18	6.283
	6.592	6.901	6.18	6.283
	6.592	6.901	6.18	6.283
	6.592	6.798	6.18	6.283
	6.592	6.798	6.18	6.283
	6.592	6.798	6.18	6.283
	6.592	6.798	6.18	6.283
	6.592	6.798	6.18	6.283
	6.592	6.798	6.18	6.283
	6.592	6.798	6.18	6.283
	6.592	6.798	6.18	6.283
	6.592	6.798	6.18	6.283
	6.592	6.798	6.18	6.283
	6.592	6.798	6.18	6.283
	6.592	6.798	6.18	6.283
	6.592	6.798	6.18	6.283
	6.592	6.798	6.077	6.283
	6.592	6.798	6.077	6.283
	6.592	6.798	6.077	6.283
	6.592	6.798	6.077	6.283
	6.592	6.798	6.077	6.283
	6.592	6.798	6.077	6.283
	6.592	6.798	6.077	6.18
	6.592	6.798	6.077	6.18
	6.592	6.798	6.077	6.18
	6.592	6.798	6.077	6.18
	6.592	6.798	6.077	6.18
	6.592	6.798	6.077	6.18
	6.592	6.798	6.077	6.18
	6.592	6.798	6.077	6.18
	6.592	6.798	6.077	6.18
	6.592	6.798	6.077	6.18
	6.592	6.798	6.077	6.18
	6.592	6.798	6.077	6.18
	6.592	6.798	6.077	6.18
	6.592	6.798	6.077	6.18
	6.592	6.798	6.077	6.18
	6.592	6.798	6.077	6.18
	6.592	6.798	6.077	6.18
	6.592	6.798	6.077	6.18
	6.592	6.798	5.974	6.18
	6.592	6.798	5.974	6.18
	6.592	6.798	5.974	6.18
	6.592	6.798	5.974	6.18
	6.592	6.798	5.974	6.18
	6.592	6.798	5.974	6.18
	6.592	6.798	5.974	6.18
	6.592	6.798	5.974	6.18
	6.592	6.798	5.974	6.18
	6.592	6.798	5.974	6.18
	6.592	6.798	5.974	6.18
	6.592	6.798	5.974	6.18
	6.592	6.798	5.974	6.18
	6.592	6.798	5.974	6.18
	6.592	6.798	5.974	6.18
	6.592	6.798	5.974	6.18
	6.592	6.798	5.974	6.18
	6.489	6.798	5.974	6.18
	6.489	6.798	5.974	6.18
	6.489	6.798	5.974	6.18
	6.489	6.798	5.974	6.18
	6.489	6.798	5.974	6.18
	6.489	6.798	5.974	6.18
	6.489	6.798	5.974	6.18
	6.489	6.798	5.974	6.18
	6.489	6.798	5.974	6.18
	6.489	6.798	5.974	6.18
	6.489	6.798	5.974	6.18
	6.489	6.798	5.974	6.18
	6.489	6.695	5.974	6.18
	6.489	6.695	5.974	6.18
	6.489	6.695	5.974	6.18
	6.489	6.695	5.974	6.18
	6.489	6.695	5.974	6.18
	6.489	6.695	5.974	6.18
	6.489	6.695	5.974	6.18
	6.489	6.695	5.974	6.18
	6.489	6.695	5.974	6.18
	6.489	6.695	5.974	6.18
	6.489	6.695	5.974	6.18
	6.489	6.695	5.871	6.18
	6.489	6.695	5.871	6.18
	6.489	6.695	5.871	6.18
	6.489	6.695	5.871	6.18
	6.489	6.695	5.871	6.077
	6.489	6.695	5.871	6.077
	6.489	6.695	5.871	6.077
	6.489	6.695	5.871	6.077
	6.489	6.695	5.871	6.077
	6.489	6.695	5.871	6.077
	6.489	6.695	5.871	6.077
	6.489	6.695	5.871	6.077
	6.489	6.695	5.871	6.077
	6.489	6.695	5.871	6.077
	6.489	6.695	5.871	6.077
	6.489	6.695	5.871	6.077
	6.489	6.695	5.871	6.077
	6.489	6.695	5.871	6.077
	6.489	6.695	5.871	6.077
	6.489	6.695	5.871	6.077
	6.489	6.695	5.871	6.077
	6.489	6.592	5.871	6.077
	6.489	6.592	5.871	6.077
	6.489	6.592	5.871	6.077
	6.489	6.592	5.871	6.077
	6.489	6.592	5.871	6.077
	6.386	6.592	5.871	6.077
	6.386	6.592	5.871	6.077
	6.386	6.592	5.871	6.077
	6.386	6.592	5.871	6.077
	6.386	6.592	5.871	6.077
	6.386	6.592	5.871	6.077
	6.386	6.592	5.871	6.077
	6.386	6.592	5.871	6.077
	6.386	6.592	5.871	6.077
	6.386	6.592	5.768	6.077
	6.386	6.592	5.768	6.077
	6.386	6.592	5.768	6.077
	6.386	6.592	5.768	6.077
	6.386	6.592	5.768	6.077
	6.386	6.592	5.768	6.077
	6.386	6.592	5.768	6.077
	6.386	6.592	5.768	6.077
	6.386	6.592	5.768	6.077
	6.386	6.592	5.768	6.077
	6.386	6.592	5.768	6.077
	6.386	6.592	5.768	6.077
	6.386	6.592	5.768	6.077
	6.386	6.592	5.768	5.974
	6.386	6.592	5.768	5.974
	6.386	6.592	5.768	5.974
	6.386	6.592	5.768	5.974
	6.386	6.592	5.768	5.974
	6.386	6.592	5.768	5.974
	6.386	6.592	5.768	5.974
	6.386	6.592	5.768	5.974
	6.386	6.592	5.768	5.974
	6.386	6.592	5.768	5.974
	6.386	6.592	5.768	5.974
	6.386	6.592	5.768	5.974
	6.386	6.592	5.768	5.974
	6.386	6.592	5.768	5.974
	6.386	6.592	5.768	5.974
	6.386	6.592	5.768	5.974
	6.386	6.592	5.768	5.974
	6.386	6.592	5.768	5.974
	6.386	6.592	5.768	5.974
	6.386	6.592	5.768	5.974
	6.386	6.592	5.768	5.974
	6.386	6.592	5.768	5.974
	6.386	6.592	5.768	5.974
	6.386	6.592	5.768	5.974
	6.386	6.592	5.768	5.974
	6.386	6.592	5.768	5.974
	6.386	6.592	5.768	5.974
	6.386	6.592	5.768	5.974
	6.386	6.592	5.768	5.974
	6.386	6.592	5.768	5.974
	6.386	6.592	5.768	5.974
	6.386	6.489	5.768	5.974
	6.386	6.489	5.768	5.974
	6.386	6.489	5.768	5.974
	6.386	6.489	5.768	5.974
	6.386	6.489	5.768	5.974
	6.386	6.489	5.768	5.974
	6.386	6.489	5.768	5.974
	6.386	6.489	5.768	5.974
	6.386	6.489	5.665	5.974
	6.386	6.489	5.665	5.974
	6.386	6.489	5.665	5.974
	6.386	6.489	5.665	5.974
	6.386	6.489	5.665	5.974
	6.386	6.489	5.665	5.974
	6.386	6.489	5.665	5.974
	6.386	6.489	5.665	5.974
	6.386	6.489	5.665	5.974
	6.386	6.489	5.665	5.974
	6.386	6.489	5.665	5.974
	6.283	6.489	5.665	5.974
	6.283	6.489	5.665	5.974
	6.283	6.489	5.665	5.974
	6.283	6.489	5.665	5.974
	6.283	6.489	5.665	5.974
	6.283	6.489	5.665	5.974
	6.283	6.489	5.665	5.974
	6.283	6.489	5.665	5.974
	6.283	6.489	5.665	5.974
	6.283	6.489	5.665	5.871
	6.283	6.489	5.665	5.871
	6.283	6.489	5.665	5.871
	6.283	6.489	5.665	5.871
	6.283	6.489	5.665	5.871
	6.283	6.489	5.665	5.871
	6.283	6.489	5.665	5.871
	6.283	6.489	5.665	5.871
	6.283	6.489	5.665	5.871
	6.283	6.489	5.665	5.871
	6.283	6.489	5.665	5.871
	6.283	6.489	5.665	5.871
	6.283	6.489	5.665	5.871
	6.283	6.489	5.665	5.871
	6.283	6.489	5.665	5.871
	6.283	6.489	5.665	5.871
	6.283	6.386	5.665	5.871
	6.283	6.386	5.665	5.871
	6.283	6.386	5.562	5.871
	6.283	6.386	5.562	5.871
	6.283	6.386	5.562	5.871
	6.283	6.386	5.562	5.871
	6.283	6.386	5.562	5.871
	6.283	6.386	5.562	5.871
	6.283	6.386	5.562	5.871
	6.283	6.386	5.562	5.871
	6.283	6.386	5.562	5.871
	6.283	6.386	5.562	5.871
	6.283	6.386	5.562	5.871
	6.283	6.386	5.562	5.871
	6.283	6.386	5.562	5.871
	6.283	6.386	5.562	5.871
	6.283	6.386	5.562	5.871
	6.283	6.386	5.562	5.871
	6.283	6.386	5.562	5.871
	6.283	6.386	5.562	5.871
	6.283	6.386	5.562	5.871
	6.283	6.386	5.562	5.871
	6.283	6.386	5.562	5.871
	6.283	6.386	5.562	5.871
	6.283	6.386	5.562	5.871
	6.283	6.386	5.562	5.871
	6.283	6.386	5.562	5.871
	6.283	6.386	5.562	5.871
	6.18	6.386	5.562	5.871
	6.18	6.386	5.562	5.871
	6.18	6.386	5.562	5.768
	6.18	6.386	5.562	5.768
	6.18	6.386	5.562	5.768
	6.18	6.386	5.562	5.768
	6.18	6.386	5.562	5.768
	6.18	6.386	5.562	5.768
	6.18	6.386	5.562	5.768
	6.18	6.386	5.562	5.768
	6.18	6.386	5.562	5.768
	6.18	6.386	5.562	5.768
	6.18	6.386	5.459	5.768
	6.18	6.386	5.459	5.768
	6.18	6.386	5.459	5.768
	6.18	6.386	5.459	5.768
	6.18	6.386	5.459	5.768
	6.18	6.386	5.459	5.768
	6.18	6.386	5.459	5.768
	6.18	6.386	5.459	5.768
	6.18	6.386	5.459	5.768
	6.18	6.386	5.459	5.768
	6.18	6.386	5.459	5.768
	6.18	6.386	5.459	5.768
	6.18	6.386	5.459	5.768
	6.18	6.386	5.459	5.768
	6.18	6.386	5.459	5.768
	6.18	6.386	5.459	5.768
	6.18	6.386	5.459	5.768
	6.18	6.386	5.459	5.768
	6.18	6.386	5.459	5.768
	6.18	6.386	5.459	5.768
	6.18	6.386	5.459	5.768
	6.18	6.386	5.459	5.768
	6.18	6.283	5.459	5.768
	6.18	6.283	5.459	5.768
	6.18	6.283	5.459	5.768
	6.18	6.283	5.459	5.768
	6.18	6.283	5.459	5.768
	6.18	6.283	5.459	5.768
	6.18	6.283	5.459	5.768
	6.18	6.283	5.459	5.768
	6.18	6.283	5.459	5.768
	6.18	6.283	5.459	5.768
	6.18	6.283	5.459	5.768
	6.18	6.283	5.459	5.768
	6.18	6.283	5.459	5.768
	6.18	6.283	5.459	5.768
	6.18	6.283	5.459	5.768
	6.18	6.283	5.459	5.768
	6.18	6.283	5.459	5.768
	6.18	6.283	5.356	5.768
	6.18	6.283	5.356	5.768
	6.18	6.283	5.356	5.768
	6.18	6.283	5.356	5.768
	6.18	6.283	5.356	5.768
	6.18	6.283	5.356	5.768
	6.18	6.283	5.356	5.768
	6.18	6.283	5.356	5.768
	6.18	6.283	5.356	5.768
	6.18	6.283	5.356	5.768
	6.18	6.283	5.356	5.768
	6.18	6.283	5.356	5.768
	6.18	6.283	5.356	5.768
	6.18	6.283	5.356	5.768
	6.18	6.283	5.356	5.768
	6.18	6.283	5.356	5.768
	6.18	6.283	5.356	5.768
	6.18	6.283	5.356	5.768
	6.18	6.283	5.356	5.768
	6.18	6.283	5.356	5.768
	6.18	6.283	5.356	5.768
	6.18	6.283	5.356	5.768
	6.18	6.283	5.356	5.768
	6.18	6.283	5.356	5.768
	6.18	6.283	5.356	5.768
	6.18	6.283	5.356	5.768
	6.18	6.283	5.356	5.768
	6.18	6.283	5.356	5.768
	6.18	6.283	5.356	5.768
	6.077	6.283	5.356	5.768
	6.077	6.283	5.356	5.768
	6.077	6.283	5.356	5.768
	6.077	6.283	5.356	5.665
	6.077	6.283	5.356	5.665
	6.077	6.18	5.356	5.665
	6.077	6.18	5.356	5.665
	6.077	6.18	5.356	5.665
	6.077	6.18	5.356	5.665
	6.077	6.18	5.356	5.665
	6.077	6.18	5.356	5.665
	6.077	6.18	5.356	5.665
	6.077	6.18	5.356	5.665
	6.077	6.18	5.356	5.665
	6.077	6.18	5.356	5.665
	6.077	6.18	5.356	5.665
	6.077	6.18	5.356	5.665
	6.077	6.18	5.356	5.665
	6.077	6.18	5.356	5.665
	6.077	6.18	5.356	5.665
	6.077	6.18	5.356	5.665
	6.077	6.18	5.356	5.665
	6.077	6.18	5.356	5.665
	6.077	6.18	5.356	5.665
	6.077	6.18	5.356	5.665
	6.077	6.18	5.356	5.665
	6.077	6.18	5.356	5.665
	6.077	6.18	5.356	5.665
	6.077	6.18	5.356	5.665
	6.077	6.18	5.356	5.665
	6.077	6.18	5.356	5.665
	6.077	6.18	5.356	5.665
	6.077	6.18	5.356	5.665
	6.077	6.18	5.356	5.665
	6.077	6.18	5.356	5.665
	6.077	6.18	5.253	5.665
	6.077	6.18	5.253	5.665
	6.077	6.18	5.253	5.665
	6.077	6.18	5.253	5.665
	6.077	6.18	5.253	5.665
	6.077	6.18	5.253	5.665
	6.077	6.18	5.253	5.665
	6.077	6.18	5.253	5.665
	6.077	6.18	5.253	5.665
	6.077	6.18	5.253	5.665
	6.077	6.18	5.253	5.665
	6.077	6.18	5.253	5.665
	6.077	6.18	5.253	5.665
	6.077	6.18	5.253	5.665
	6.077	6.18	5.253	5.665
	6.077	6.18	5.253	5.665
	6.077	6.18	5.253	5.665
	6.077	6.18	5.253	5.665
	6.077	6.18	5.253	5.665
	5.974	6.18	5.253	5.665
	5.974	6.18	5.253	5.665
	5.974	6.18	5.253	5.562
	5.974	6.18	5.253	5.562
	5.974	6.18	5.253	5.562
	5.974	6.18	5.253	5.562
	5.974	6.18	5.253	5.562
	5.974	6.18	5.253	5.562
	5.974	6.18	5.253	5.562
	5.974	6.18	5.253	5.562
	5.974	6.18	5.253	5.562
	5.974	6.18	5.253	5.562
	5.974	6.18	5.253	5.562
	5.974	6.18	5.253	5.562
	5.974	6.18	5.253	5.562
	5.974	6.18	5.253	5.562
	5.974	6.18	5.253	5.562
	5.974	6.18	5.253	5.562
	5.974	6.18	5.253	5.562
	5.974	6.077	5.253	5.562
	5.974	6.077	5.253	5.562
	5.974	6.077	5.253	5.562
	5.974	6.077	5.253	5.562
	5.974	6.077	5.253	5.562
	5.974	6.077	5.253	5.562
	5.974	6.077	5.253	5.562
	5.974	6.077	5.253	5.562
	5.974	6.077	5.253	5.562
	5.974	6.077	5.15	5.562
	5.974	6.077	5.15	5.562
	5.974	6.077	5.15	5.562
	5.974	6.077	5.15	5.562
	5.974	6.077	5.15	5.562
	5.974	6.077	5.15	5.562
	5.974	6.077	5.15	5.562
	5.974	6.077	5.15	5.562
	5.974	6.077	5.15	5.562
	5.974	6.077	5.15	5.562
	5.974	6.077	5.15	5.562
	5.974	6.077	5.15	5.562
	5.974	6.077	5.15	5.562
	5.974	6.077	5.15	5.562
	5.974	6.077	5.15	5.562
	5.974	6.077	5.15	5.562
	5.974	6.077	5.15	5.562
	5.974	6.077	5.15	5.562
	5.974	6.077	5.15	5.562
	5.974	6.077	5.15	5.562
	5.974	6.077	5.15	5.562
	5.974	6.077	5.15	5.562
	5.974	6.077	5.15	5.562
	5.974	6.077	5.15	5.562
	5.974	6.077	5.15	5.562
	5.974	6.077	5.15	5.562
	5.974	6.077	5.15	5.562
	5.974	6.077	5.15	5.562
	5.974	6.077	5.15	5.562
	5.974	6.077	5.15	5.562
	5.974	6.077	5.15	5.562
	5.974	6.077	5.15	5.562
	5.974	6.077	5.15	5.562
	5.974	6.077	5.15	5.562
	5.974	5.974	5.15	5.562
	5.974	5.974	5.15	5.562
	5.974	5.974	5.15	5.562
	5.974	5.974	5.15	5.562
	5.974	5.974	5.15	5.562
	5.974	5.974	5.15	5.562
	5.974	5.974	5.15	5.562
	5.974	5.974	5.15	5.562
	5.974	5.974	5.15	5.562
	5.974	5.974	5.15	5.562
	5.974	5.974	5.15	5.562
	5.974	5.974	5.15	5.562
	5.974	5.974	5.15	5.562
	5.974	5.974	5.15	5.562
	5.974	5.974	5.15	5.562
	5.974	5.974	5.15	5.562
	5.974	5.974	5.15	5.562
	5.974	5.974	5.15	5.562
	5.974	5.974	5.15	5.562
	5.974	5.974	5.15	5.562
	5.974	5.974	5.047	5.562
	5.974	5.974	5.047	5.562
	5.974	5.974	5.047	5.459
	5.974	5.974	5.047	5.459
	5.974	5.974	5.047	5.459
	5.974	5.974	5.047	5.459
	5.974	5.974	5.047	5.459
	5.974	5.974	5.047	5.459
	5.974	5.974	5.047	5.459
	5.871	5.974	5.047	5.459
	5.871	5.974	5.047	5.459
	5.871	5.974	5.047	5.459
	5.871	5.974	5.047	5.459
	5.871	5.974	5.047	5.459
	5.871	5.974	5.047	5.459
	5.871	5.974	5.047	5.459
	5.871	5.974	5.047	5.459
	5.871	5.974	5.047	5.459
	5.871	5.974	5.047	5.459
	5.871	5.974	5.047	5.459
	5.871	5.974	5.047	5.459
	5.871	5.974	5.047	5.459
	5.871	5.974	5.047	5.459
	5.871	5.974	5.047	5.459
	5.871	5.974	5.047	5.459
	5.871	5.974	5.047	5.459
	5.871	5.974	5.047	5.459
	5.871	5.974	5.047	5.459
	5.871	5.974	5.047	5.459
	5.871	5.974	5.047	5.459
	5.871	5.974	5.047	5.459
	5.871	5.974	5.047	5.459
	5.871	5.974	5.047	5.459
	5.871	5.974	5.047	5.459
	5.871	5.974	5.047	5.459
	5.871	5.974	5.047	5.459
	5.871	5.974	5.047	5.459
	5.871	5.974	5.047	5.459
	5.871	5.974	5.047	5.459
	5.871	5.974	4.944	5.459
	5.871	5.974	4.944	5.459
	5.871	5.974	4.944	5.459
	5.871	5.974	4.944	5.459
	5.871	5.974	4.944	5.459
	5.871	5.974	4.944	5.459
	5.871	5.974	4.944	5.459
	5.871	5.974	4.944	5.459
	5.871	5.974	4.944	5.356
	5.871	5.974	4.944	5.356
	5.871	5.974	4.944	5.356
	5.871	5.974	4.944	5.356
	5.871	5.974	4.944	5.356
	5.871	5.974	4.944	5.356
	5.871	5.974	4.944	5.356
	5.871	5.974	4.944	5.356
	5.871	5.974	4.944	5.356
	5.871	5.974	4.944	5.356
	5.871	5.871	4.944	5.356
	5.871	5.871	4.944	5.356
	5.871	5.871	4.944	5.356
	5.871	5.871	4.944	5.356
	5.871	5.871	4.944	5.356
	5.871	5.871	4.944	5.356
	5.768	5.871	4.944	5.356
	5.768	5.871	4.944	5.356
	5.768	5.871	4.944	5.356
	5.768	5.871	4.944	5.356
	5.768	5.871	4.944	5.356
	5.768	5.871	4.944	5.356
	5.768	5.871	4.944	5.356
	5.768	5.871	4.944	5.356
	5.768	5.871	4.944	5.356
	5.768	5.871	4.944	5.356
	5.768	5.871	4.944	5.356
	5.768	5.871	4.944	5.356
	5.768	5.871	4.944	5.356
	5.768	5.871	4.944	5.356
	5.768	5.871	4.944	5.356
	5.768	5.871	4.944	5.356
	5.768	5.871	4.944	5.356
	5.768	5.871	4.944	5.356
	5.768	5.871	4.944	5.356
	5.768	5.871	4.944	5.356
	5.768	5.871	4.944	5.356
	5.768	5.871	4.944	5.356
	5.768	5.871	4.944	5.356
	5.768	5.871	4.944	5.356
	5.768	5.871	4.944	5.356
	5.768	5.871	4.944	5.356
	5.768	5.871	4.944	5.356
	5.768	5.871	4.944	5.356
	5.768	5.871	4.944	5.356
	5.768	5.871	4.944	5.356
	5.768	5.871	4.944	5.356
	5.768	5.871	4.944	5.356
	5.768	5.871	4.944	5.356
	5.768	5.871	4.944	5.356
	5.768	5.871	4.944	5.356
	5.768	5.871	4.944	5.356
	5.768	5.871	4.944	5.356
	5.768	5.871	4.944	5.356
	5.768	5.871	4.944	5.356
	5.768	5.871	4.944	5.356
	5.768	5.871	4.944	5.356
	5.768	5.871	4.944	5.356
	5.768	5.871	4.944	5.356
	5.768	5.871	4.841	5.356
	5.768	5.871	4.841	5.356
	5.768	5.871	4.841	5.356
	5.768	5.871	4.841	5.356
	5.768	5.871	4.841	5.356
	5.768	5.871	4.841	5.356
	5.768	5.871	4.841	5.356
	5.768	5.768	4.841	5.356
	5.768	5.768	4.841	5.356
	5.768	5.768	4.841	5.356
	5.768	5.768	4.841	5.356
	5.768	5.768	4.841	5.356
	5.768	5.768	4.841	5.356
	5.768	5.768	4.841	5.356
	5.768	5.768	4.841	5.356
	5.768	5.768	4.841	5.356
	5.768	5.768	4.841	5.356
	5.768	5.768	4.841	5.356
	5.768	5.768	4.841	5.356
	5.768	5.768	4.841	5.356
	5.768	5.768	4.841	5.356
	5.768	5.768	4.841	5.356
	5.768	5.768	4.841	5.356
	5.768	5.768	4.841	5.356
	5.768	5.768	4.841	5.356
	5.768	5.768	4.841	5.356
	5.768	5.768	4.841	5.356
	5.768	5.768	4.841	5.356
	5.768	5.768	4.841	5.356
	5.768	5.768	4.841	5.356
	5.768	5.768	4.841	5.356
	5.768	5.768	4.841	5.356
	5.768	5.768	4.841	5.356
	5.768	5.768	4.841	5.356
	5.768	5.768	4.841	5.356
	5.768	5.768	4.841	5.253
	5.768	5.768	4.841	5.253
	5.768	5.768	4.841	5.253
	5.768	5.768	4.841	5.253
	5.768	5.768	4.841	5.253
	5.768	5.768	4.841	5.253
	5.768	5.768	4.841	5.253
	5.768	5.768	4.841	5.253
	5.768	5.768	4.841	5.253
	5.768	5.768	4.738	5.253
	5.768	5.768	4.738	5.253
	5.768	5.768	4.738	5.253
	5.768	5.768	4.738	5.253
	5.768	5.768	4.738	5.253
	5.768	5.768	4.738	5.253
	5.768	5.768	4.738	5.253
	5.768	5.768	4.738	5.253
	5.768	5.768	4.738	5.253
	5.768	5.768	4.738	5.253
	5.768	5.768	4.738	5.253
	5.768	5.768	4.738	5.253
	5.768	5.768	4.738	5.253
	5.768	5.768	4.738	5.253
	5.768	5.768	4.738	5.253
	5.768	5.768	4.738	5.253
	5.768	5.768	4.738	5.253
	5.768	5.768	4.738	5.253
	5.665	5.768	4.738	5.253
	5.665	5.768	4.738	5.253
	5.665	5.768	4.738	5.253
	5.665	5.768	4.738	5.253
	5.665	5.768	4.738	5.253
	5.665	5.768	4.738	5.253
	5.665	5.768	4.738	5.253
	5.665	5.768	4.738	5.253
	5.665	5.768	4.738	5.253
	5.665	5.768	4.738	5.253
	5.665	5.768	4.738	5.253
	5.665	5.768	4.738	5.253
	5.665	5.768	4.738	5.253
	5.665	5.768	4.738	5.253
	5.665	5.768	4.738	5.253
	5.665	5.768	4.738	5.253
	5.665	5.768	4.738	5.253
	5.665	5.768	4.738	5.253
	5.665	5.768	4.738	5.253
	5.665	5.768	4.738	5.253
	5.665	5.768	4.738	5.253
	5.665	5.768	4.738	5.253
	5.665	5.768	4.738	5.253
	5.665	5.768	4.738	5.253
	5.665	5.768	4.738	5.253
	5.665	5.768	4.738	5.253
	5.665	5.768	4.738	5.253
	5.665	5.768	4.738	5.253
	5.665	5.768	4.738	5.253
	5.665	5.768	4.738	5.253
	5.665	5.768	4.738	5.253
	5.665	5.768	4.738	5.253
	5.665	5.768	4.738	5.253
	5.665	5.768	4.738	5.253
	5.665	5.768	4.738	5.253
	5.665	5.768	4.738	5.253
	5.665	5.665	4.738	5.253
	5.665	5.665	4.738	5.15
	5.665	5.665	4.738	5.15
	5.665	5.665	4.738	5.15
	5.665	5.665	4.738	5.15
	5.665	5.665	4.738	5.15
	5.665	5.665	4.738	5.15
	5.665	5.665	4.635	5.15
	5.665	5.665	4.635	5.15
	5.665	5.665	4.635	5.15
	5.665	5.665	4.635	5.15
	5.665	5.665	4.635	5.15
	5.665	5.665	4.635	5.15
	5.665	5.665	4.635	5.15
	5.665	5.665	4.635	5.15
	5.665	5.665	4.635	5.15
	5.665	5.665	4.635	5.15
	5.665	5.665	4.635	5.15
	5.665	5.665	4.635	5.15
	5.665	5.665	4.635	5.15
	5.665	5.665	4.635	5.15
	5.665	5.665	4.635	5.15
	5.665	5.665	4.635	5.15
	5.665	5.665	4.635	5.15
	5.665	5.665	4.635	5.15
	5.665	5.665	4.635	5.15
	5.665	5.665	4.635	5.15
	5.665	5.665	4.635	5.15
	5.665	5.665	4.635	5.15
	5.665	5.665	4.635	5.15
	5.665	5.665	4.635	5.15
	5.665	5.665	4.635	5.15
	5.665	5.665	4.635	5.15
	5.665	5.665	4.635	5.15
	5.665	5.665	4.635	5.15
	5.665	5.665	4.635	5.15
	5.665	5.665	4.635	5.15
	5.665	5.665	4.635	5.15
	5.665	5.665	4.635	5.15
	5.665	5.665	4.532	5.15
	5.665	5.665	4.532	5.15
	5.665	5.665	4.532	5.15
	5.665	5.665	4.532	5.15
	5.665	5.665	4.532	5.15
	5.665	5.665	4.532	5.15
	5.665	5.665	4.532	5.15
	5.665	5.665	4.532	5.15
	5.665	5.665	4.532	5.15
	5.665	5.665	4.532	5.15
	5.665	5.665	4.532	5.15
	5.665	5.665	4.532	5.15
	5.665	5.665	4.532	5.15
	5.665	5.665	4.532	5.15
	5.665	5.665	4.532	5.15
	5.665	5.665	4.532	5.15
	5.665	5.562	4.532	5.15
	5.665	5.562	4.532	5.15
	5.665	5.562	4.532	5.15
	5.665	5.562	4.532	5.15
	5.665	5.562	4.532	5.15
	5.665	5.562	4.532	5.15
	5.665	5.562	4.532	5.15
	5.665	5.562	4.532	5.15
	5.665	5.562	4.532	5.15
	5.562	5.562	4.532	5.15
	5.562	5.562	4.532	5.15
	5.562	5.562	4.532	5.15
	5.562	5.562	4.532	5.15
	5.562	5.562	4.532	5.15
	5.562	5.562	4.532	5.15
	5.562	5.562	4.532	5.15
	5.562	5.562	4.532	5.15
	5.562	5.562	4.532	5.15
	5.562	5.562	4.532	5.15
	5.562	5.562	4.532	5.15
	5.562	5.562	4.532	5.15
	5.562	5.562	4.532	5.15
	5.562	5.562	4.532	5.15
	5.562	5.562	4.532	5.15
	5.562	5.562	4.532	5.15
	5.562	5.562	4.532	5.15
	5.562	5.562	4.532	5.15
	5.562	5.562	4.532	5.15
	5.562	5.562	4.532	5.15
	5.562	5.562	4.532	5.15
	5.562	5.562	4.532	5.15
	5.562	5.562	4.532	5.15
	5.562	5.562	4.532	5.15
	5.562	5.562	4.532	5.15
	5.562	5.562	4.532	5.15
	5.562	5.562	4.532	5.15
	5.562	5.562	4.532	5.15
	5.562	5.562	4.532	5.047
	5.562	5.562	4.532	5.047
	5.562	5.562	4.532	5.047
	5.562	5.562	4.532	5.047
	5.562	5.562	4.532	5.047
	5.562	5.562	4.532	5.047
	5.562	5.562	4.532	5.047
	5.562	5.562	4.429	5.047
	5.562	5.562	4.429	5.047
	5.562	5.562	4.429	5.047
	5.562	5.562	4.429	5.047
	5.562	5.562	4.429	5.047
	5.562	5.562	4.429	5.047
	5.562	5.562	4.429	5.047
	5.562	5.562	4.429	5.047
	5.562	5.562	4.429	5.047
	5.562	5.562	4.429	5.047
	5.562	5.562	4.429	5.047
	5.562	5.562	4.429	5.047
	5.562	5.562	4.429	5.047
	5.562	5.562	4.429	5.047
	5.562	5.562	4.429	5.047
	5.562	5.562	4.429	5.047
	5.562	5.562	4.429	5.047
	5.562	5.562	4.429	5.047
	5.562	5.562	4.429	5.047
	5.562	5.562	4.429	5.047
	5.562	5.562	4.429	5.047
	5.562	5.562	4.429	5.047
	5.562	5.562	4.429	5.047
	5.562	5.562	4.429	5.047
	5.562	5.562	4.429	5.047
	5.562	5.459	4.326	5.047
	5.562	5.459	4.326	5.047
	5.562	5.459	4.326	5.047
	5.562	5.459	4.326	5.047
	5.562	5.459	4.326	5.047
	5.562	5.459	4.326	5.047
	5.562	5.459	4.326	5.047
	5.562	5.459	4.326	5.047
	5.562	5.459	4.326	5.047
	5.562	5.459	4.326	5.047
	5.562	5.459	4.326	5.047
	5.562	5.459	4.326	5.047
	5.562	5.459	4.326	5.047
	5.562	5.459	4.326	5.047
	5.562	5.459	4.326	5.047
	5.562	5.459	4.326	5.047
	5.562	5.459	4.326	5.047
	5.562	5.459	4.326	5.047
	5.562	5.459	4.326	5.047
	5.562	5.459	4.326	5.047
	5.562	5.459	4.326	5.047
	5.562	5.459	4.326	5.047
	5.562	5.459	4.326	5.047
	5.562	5.459	4.326	5.047
	5.562	5.459	4.326	5.047
	5.562	5.459	4.326	5.047
	5.562	5.459	4.326	5.047
	5.562	5.459	4.326	4.944
	5.562	5.459	4.326	4.944
	5.562	5.459	4.326	4.944
	5.562	5.459	4.326	4.944
	5.562	5.459	4.326	4.944
	5.562	5.459	4.326	4.944
	5.562	5.459	4.326	4.944
	5.562	5.459	4.326	4.944
	5.562	5.459	4.326	4.944
	5.562	5.459	4.223	4.944
	5.562	5.459	4.223	4.944
	5.562	5.459	4.223	4.944
	5.562	5.459	4.223	4.944
	5.562	5.459	4.223	4.944
	5.562	5.459	4.223	4.944
	5.562	5.459	4.223	4.944
	5.562	5.459	4.223	4.944
	5.562	5.459	4.223	4.944
	5.459	5.459	4.223	4.944
	5.459	5.459	4.223	4.944
	5.459	5.459	4.223	4.944
	5.459	5.459	4.223	4.944
	5.459	5.459	4.223	4.944
	5.459	5.459	4.223	4.944
	5.459	5.459	4.223	4.944
	5.459	5.459	4.223	4.944
	5.459	5.459	4.223	4.944
	5.459	5.459	4.223	4.944
	5.459	5.459	4.223	4.944
	5.459	5.459	4.223	4.944
	5.459	5.459	4.223	4.944
	5.459	5.459	4.223	4.944
	5.459	5.459	4.223	4.944
	5.459	5.459	4.223	4.944
	5.459	5.459	4.223	4.944
	5.459	5.459	4.223	4.944
	5.459	5.459	4.223	4.944
	5.459	5.459	4.223	4.944
	5.459	5.459	4.223	4.944
	5.459	5.459	4.223	4.944
	5.459	5.459	4.223	4.944
	5.459	5.459	4.223	4.944
	5.459	5.459	4.223	4.944
	5.459	5.356	4.12	4.944
	5.459	5.356	4.12	4.944
	5.459	5.356	4.12	4.944
	5.459	5.356	4.12	4.944
	5.459	5.356	4.12	4.944
	5.459	5.356	4.12	4.944
	5.459	5.356	4.12	4.944
	5.459	5.356	4.12	4.944
	5.459	5.356	4.12	4.944
	5.459	5.356	4.12	4.944
	5.459	5.356	4.12	4.944
	5.459	5.356	4.12	4.944
	5.459	5.356	4.12	4.944
	5.459	5.356	4.12	4.944
	5.459	5.356	4.12	4.944
	5.459	5.356	4.12	4.944
	5.459	5.356	4.12	4.944
	5.459	5.356	4.12	4.944
	5.459	5.356	4.12	4.944
	5.459	5.356	4.12	4.944
	5.459	5.356	4.12	4.944
	5.459	5.356	4.12	4.944
	5.459	5.356	4.12	4.944
	5.459	5.356	4.12	4.944
	5.459	5.356	4.12	4.944
	5.459	5.356	4.12	4.944
	5.459	5.356	4.12	4.944
	5.459	5.356	4.12	4.944
	5.459	5.356	4.12	4.944
	5.459	5.356	4.12	4.944
	5.459	5.356	4.12	4.944
	5.459	5.356	4.12	4.944
	5.459	5.356	4.017	4.944
	5.459	5.356	4.017	4.944
	5.459	5.356	4.017	4.944
	5.459	5.356	4.017	4.944
	5.459	5.356	4.017	4.944
	5.459	5.356	4.017	4.944
	5.459	5.356	4.017	4.944
	5.459	5.356	4.017	4.944
	5.459	5.356	4.017	4.944
	5.459	5.356	4.017	4.944
	5.459	5.356	4.017	4.944
	5.459	5.356	4.017	4.944
	5.459	5.356	4.017	4.944
	5.459	5.356	4.017	4.944
	5.459	5.356	4.017	4.944
	5.459	5.356	4.017	4.944
	5.459	5.356	4.017	4.944
	5.459	5.356	4.017	4.944
	5.459	5.356	4.017	4.944
	5.459	5.356	4.017	4.944
	5.459	5.356	4.017	4.944
	5.459	5.356	4.017	4.944
	5.459	5.356	4.017	4.944
	5.459	5.356	4.017	4.944
	5.459	5.356	4.017	4.944
	5.459	5.356	4.017	4.944
	5.356	5.356	4.017	4.944
	5.356	5.356	4.017	4.944
	5.356	5.356	4.017	4.944
	5.356	5.356	4.017	4.841
	5.356	5.356	4.017	4.841
	5.356	5.356	4.017	4.841
	5.356	5.356	3.914	4.841
	5.356	5.356	3.914	4.841
	5.356	5.356	3.914	4.841
	5.356	5.356	3.914	4.841
	5.356	5.356	3.914	4.841
	5.356	5.356	3.914	4.841
	5.356	5.356	3.914	4.841
	5.356	5.356	3.914	4.841
	5.356	5.356	3.914	4.841
	5.356	5.356	3.914	4.841
	5.356	5.356	3.914	4.841
	5.356	5.356	3.914	4.841
	5.356	5.356	3.914	4.841
	5.356	5.356	3.914	4.841
	5.356	5.356	3.914	4.841
	5.356	5.253	3.914	4.841
	5.356	5.253	3.914	4.841
	5.356	5.253	3.914	4.841
	5.356	5.253	3.914	4.841
	5.356	5.253	3.914	4.841
	5.356	5.253	3.914	4.841
	5.356	5.253	3.914	4.841
	5.356	5.253	3.914	4.841
	5.356	5.253	3.914	4.841
	5.356	5.253	3.914	4.841
	5.356	5.253	3.914	4.841
	5.356	5.253	3.811	4.841
	5.356	5.253	3.811	4.841
	5.356	5.253	3.811	4.841
	5.356	5.253	3.811	4.841
	5.356	5.253	3.811	4.841
	5.356	5.253	3.811	4.841
	5.356	5.253	3.811	4.841
	5.356	5.253	3.811	4.841
	5.356	5.253	3.811	4.841
	5.356	5.253	3.811	4.841
	5.356	5.253	3.811	4.841
	5.356	5.253	3.708	4.841
	5.356	5.253	3.708	4.841
	5.356	5.253	3.708	4.841
	5.356	5.253	3.708	4.841
	5.356	5.253	3.708	4.841
	5.356	5.253	3.708	4.841
	5.356	5.253	3.708	4.841
	5.356	5.253	3.708	4.841
	5.356	5.253	3.708	4.841
	5.356	5.253	3.708	4.841
	5.356	5.253	3.605	4.841
	5.356	5.253	3.605	4.841
	5.356	5.253	3.605	4.841
	5.356	5.253	3.502	4.841
	5.356	5.253	3.502	4.841
	5.356	5.253	3.502	4.841
	5.356	5.253	3.502	4.841
	5.356	5.253	3.502	4.841
	5.356	5.253	3.502	4.841
	5.356	5.253	3.399	4.841
	5.356	5.253	3.399	4.841
	5.356	5.253	3.399	4.841
	5.356	5.253	3.399	4.841
	5.356	5.253	3.296	4.841
	5.356	5.253	3.296	4.841
	5.356	5.253	3.296	4.841
	5.356	5.253	3.296	4.841
	5.356	5.253	3.193	4.841
	5.356	5.253	3.09	4.841
	5.356	5.253	2.987	4.841
	5.356	5.253	2.987	4.841
	5.356	5.253	2.987	4.738
	5.356	5.253	2.987	4.738
	5.356	5.253	2.884	4.738
	5.356	5.253	2.884	4.738
	5.356	5.253	2.781	4.738
	5.356	5.253	2.781	4.738
	5.356	5.253	2.781	4.738
	5.356	5.253	2.575	4.738
	5.356	5.253	2.472	4.738
	5.356	5.253	2.472	4.738
	5.356	5.253	2.163	4.738
	5.356	5.253	2.163	4.738
	5.356	5.253	1.957	4.738
	5.356	5.15	1.957	4.738
	5.356	5.15	1.648	4.738
	5.356	5.15	1.545	4.738
	5.356	5.15	1.545	4.738
	5.356	5.15	1.442	4.738
	5.356	5.15	1.442	4.738
	5.356	5.15	1.442	4.738
	5.356	5.15	1.236	4.738
	5.356	5.15	1.133	4.738
	5.356	5.15		4.738
	5.356	5.15		4.738
	5.356	5.15		4.738
	5.356	5.15		4.738
	5.356	5.15		4.738
	5.356	5.15		4.738
	5.356	5.15		4.738
	5.356	5.15		4.738
	5.356	5.15		4.738
	5.356	5.15		4.738
	5.356	5.15		4.738
	5.356	5.15		4.738
	5.356	5.15		4.738
	5.356	5.15		4.738
	5.356	5.15		4.738
	5.356	5.15		4.738
	5.356	5.15		4.738
	5.356	5.15		4.738
	5.356	5.15		4.738
	5.356	5.15		4.738
	5.356	5.15		4.738
	5.356	5.15		4.738
	5.356	5.15		4.738
	5.356	5.15		4.738
	5.356	5.15		4.738
	5.356	5.15		4.738
	5.356	5.15		4.738
	5.356	5.15		4.738
	5.253	5.15		4.738
	5.253	5.15		4.738
	5.253	5.15		4.738
	5.253	5.15		4.738
	5.253	5.15		4.738
	5.253	5.15		4.738
	5.253	5.15		4.738
	5.253	5.15		4.738
	5.253	5.15		4.738
	5.253	5.15		4.738
	5.253	5.15		4.738
	5.253	5.15		4.738
	5.253	5.15		4.738
	5.253	5.15		4.738
	5.253	5.15		4.738
	5.253	5.15		4.738
	5.253	5.15		4.738
	5.253	5.15		4.738
	5.253	5.15		4.738
	5.253	5.15		4.738
	5.253	5.15		4.738
	5.253	5.15		4.738
	5.253	5.15		4.738
	5.253	5.15		4.738
	5.253	5.15		4.738
	5.253	5.15		4.738
	5.253	5.15		4.738
	5.253	5.15		4.738
	5.253	5.15		4.738
	5.253	5.15		4.738
	5.253	5.15		4.738
	5.253	5.15		4.738
	5.253	5.15		4.738
	5.253	5.15		4.738
	5.253	5.15		4.738
	5.253	5.15		4.738
	5.253	5.15		4.738
	5.253	5.15		4.738
	5.253	5.15		4.738
	5.253	5.15		4.738
	5.253	5.15		4.738
	5.253	5.15		4.738
	5.253	5.15		4.738
	5.253	5.15		4.738
	5.253	5.15		4.738
	5.253	5.15		4.738
	5.253	5.15		4.738
	5.253	5.15		4.738
	5.253	5.15		4.738
	5.253	5.15		4.738
	5.253	5.15		4.738
	5.253	5.15		4.738
	5.253	5.15		4.738
	5.253	5.15		4.738
	5.253	5.15		4.738
	5.253	5.15		4.738
	5.253	5.15		4.738
	5.253	5.15		4.738
	5.253	5.15		4.738
	5.253	5.15		4.738
	5.253	5.15		4.738
	5.253	5.15		4.738
	5.253	5.15		4.635
	5.253	5.15		4.635
	5.253	5.047		4.635
	5.253	5.047		4.635
	5.253	5.047		4.635
	5.253	5.047		4.635
	5.253	5.047		4.635
	5.253	5.047		4.635
	5.253	5.047		4.635
	5.253	5.047		4.635
	5.253	5.047		4.635
	5.253	5.047		4.635
	5.253	5.047		4.635
	5.253	5.047		4.635
	5.253	5.047		4.635
	5.253	5.047		4.635
	5.15	5.047		4.635
	5.15	5.047		4.635
	5.15	5.047		4.635
	5.15	5.047		4.635
	5.15	5.047		4.635
	5.15	5.047		4.635
	5.15	5.047		4.635
	5.15	5.047		4.635
	5.15	5.047		4.635
	5.15	5.047		4.635
	5.15	5.047		4.635
	5.15	5.047		4.635
	5.15	5.047		4.635
	5.15	5.047		4.635
	5.15	5.047		4.635
	5.15	5.047		4.635
	5.15	5.047		4.635
	5.15	5.047		4.635
	5.15	5.047		4.635
	5.15	5.047		4.635
	5.15	5.047		4.635
	5.15	5.047		4.635
	5.15	5.047		4.635
	5.15	5.047		4.635
	5.15	5.047		4.635
	5.15	5.047		4.635
	5.15	5.047		4.635
	5.15	5.047		4.635
	5.15	5.047		4.635
	5.15	5.047		4.635
	5.15	5.047		4.635
	5.15	5.047		4.635
	5.15	5.047		4.635
	5.15	5.047		4.635
	5.15	5.047		4.635
	5.15	5.047		4.635
	5.15	5.047		4.635
	5.15	5.047		4.635
	5.15	5.047		4.635
	5.15	5.047		4.635
	5.15	5.047		4.635
	5.15	5.047		4.635
	5.15	5.047		4.635
	5.15	5.047		4.635
	5.15	5.047		4.635
	5.15	5.047		4.635
	5.15	5.047		4.635
	5.15	5.047		4.635
	5.15	5.047		4.635
	5.15	4.944		4.635
	5.15	4.944		4.635
	5.15	4.944		4.635
	5.15	4.944		4.635
	5.15	4.944		4.635
	5.15	4.944		4.532
	5.15	4.944		4.532
	5.15	4.944		4.532
	5.15	4.944		4.532
	5.15	4.944		4.532
	5.15	4.944		4.532
	5.15	4.944		4.532
	5.15	4.944		4.532
	5.15	4.944		4.532
	5.15	4.944		4.532
	5.15	4.944		4.532
	5.15	4.944		4.532
	5.15	4.944		4.532
	5.15	4.944		4.532
	5.15	4.944		4.532
	5.15	4.944		4.532
	5.15	4.944		4.532
	5.15	4.944		4.532
	5.15	4.944		4.532
	5.15	4.944		4.532
	5.15	4.944		4.532
	5.15	4.944		4.532
	5.15	4.944		4.532
	5.15	4.944		4.532
	5.15	4.944		4.532
	5.15	4.944		4.532
	5.15	4.944		4.532
	5.15	4.944		4.532
	5.15	4.944		4.532
	5.15	4.944		4.532
	5.15	4.944		4.532
	5.15	4.944		4.532
	5.15	4.944		4.532
	5.15	4.944		4.532
	5.15	4.944		4.532
	5.15	4.944		4.532
	5.15	4.944		4.532
	5.15	4.944		4.532
	5.15	4.944		4.532
	5.15	4.944		4.532
	5.15	4.944		4.532
	5.15	4.944		4.532
	5.15	4.944		4.532
	5.15	4.944		4.532
	5.15	4.944		4.532
	5.15	4.944		4.532
	5.15	4.944		4.532
	5.15	4.944		4.532
	5.15	4.944		4.532
	5.15	4.944		4.532
	5.15	4.944		4.532
	5.15	4.944		4.532
	5.15	4.944		4.532
	5.15	4.944		4.532
	5.15	4.944		4.532
	5.15	4.944		4.532
	5.15	4.944		4.532
	5.15	4.944		4.532
	5.15	4.944		4.532
	5.15	4.944		4.532
	5.15	4.944		4.532
	5.15	4.944		4.532
	5.15	4.944		4.532
	5.15	4.944		4.532
	5.047	4.944		4.532
	5.047	4.944		4.532
	5.047	4.944		4.532
	5.047	4.944		4.532
	5.047	4.944		4.532
	5.047	4.944		4.532
	5.047	4.944		4.532
	5.047	4.944		4.532
	5.047	4.944		4.532
	5.047	4.944		4.532
	5.047	4.944		4.532
	5.047	4.944		4.532
	5.047	4.944		4.532
	5.047	4.944		4.532
	5.047	4.944		4.532
	5.047	4.944		4.532
	5.047	4.944		4.532
	5.047	4.944		4.532
	5.047	4.944		4.532
	5.047	4.944		4.532
	5.047	4.944		4.532
	5.047	4.944		4.532
	5.047	4.944		4.532
	5.047	4.944		4.532
	5.047	4.944		4.532
	5.047	4.944		4.532
	5.047	4.944		4.532
	5.047	4.944		4.532
	5.047	4.841		4.532
	5.047	4.841		4.532
	5.047	4.841		4.532
	5.047	4.841		4.532
	5.047	4.841		4.532
	5.047	4.841		4.532
	5.047	4.841		4.532
	5.047	4.841		4.532
	5.047	4.841		4.532
	5.047	4.841		4.532
	5.047	4.841		4.532
	5.047	4.841		4.532
	5.047	4.841		4.532
	5.047	4.841		4.532
	5.047	4.841		4.429
	5.047	4.841		4.429
	5.047	4.841		4.429
	5.047	4.841		4.429
	5.047	4.841		4.429
	5.047	4.841		4.429
	5.047	4.841		4.429
	5.047	4.841		4.429
	5.047	4.841		4.429
	5.047	4.841		4.429
	5.047	4.841		4.429
	5.047	4.841		4.429
	5.047	4.841		4.429
	5.047	4.841		4.429
	5.047	4.841		4.429
	5.047	4.841		4.429
	5.047	4.841		4.429
	5.047	4.841		4.429
	5.047	4.841		4.429
	5.047	4.841		4.429
	5.047	4.841		4.429
	5.047	4.841		4.429
	5.047	4.841		4.429
	5.047	4.841		4.429
	5.047	4.841		4.429
	5.047	4.841		4.429
	5.047	4.841		4.429
	5.047	4.841		4.429
	5.047	4.841		4.429
	5.047	4.841		4.429
	5.047	4.841		4.429
	5.047	4.841		4.429
	5.047	4.841		4.429
	5.047	4.841		4.429
	5.047	4.841		4.429
	5.047	4.841		4.429
	5.047	4.841		4.429
	5.047	4.841		4.429
	5.047	4.841		4.429
	5.047	4.841		4.429
	5.047	4.841		4.429
	5.047	4.841		4.429
	5.047	4.841		4.429
	5.047	4.841		4.429
	5.047	4.841		4.429
	5.047	4.841		4.429
	5.047	4.841		4.429
	5.047	4.841		4.429
	5.047	4.841		4.429
	4.944	4.841		4.429
	4.944	4.841		4.429
	4.944	4.841		4.326
	4.944	4.841		4.326
	4.944	4.841		4.326
	4.944	4.841		4.326
	4.944	4.841		4.326
	4.944	4.841		4.326
	4.944	4.841		4.326
	4.944	4.841		4.326
	4.944	4.738		4.326
	4.944	4.738		4.326
	4.944	4.738		4.326
	4.944	4.738		4.326
	4.944	4.738		4.326
	4.944	4.738		4.326
	4.944	4.738		4.326
	4.944	4.738		4.326
	4.944	4.738		4.326
	4.944	4.738		4.326
	4.944	4.738		4.326
	4.944	4.738		4.326
	4.944	4.738		4.326
	4.944	4.738		4.326
	4.944	4.738		4.326
	4.944	4.738		4.326
	4.944	4.738		4.326
	4.944	4.738		4.326
	4.944	4.738		4.326
	4.944	4.738		4.326
	4.944	4.738		4.326
	4.944	4.738		4.326
	4.944	4.738		4.326
	4.944	4.738		4.326
	4.944	4.738		4.326
	4.944	4.738		4.326
	4.944	4.738		4.326
	4.944	4.738		4.326
	4.944	4.738		4.326
	4.944	4.738		4.326
	4.944	4.738		4.326
	4.944	4.738		4.326
	4.944	4.738		4.326
	4.944	4.738		4.326
	4.944	4.738		4.326
	4.944	4.738		4.326
	4.944	4.738		4.326
	4.944	4.738		4.326
	4.944	4.738		4.326
	4.944	4.738		4.326
	4.944	4.738		4.326
	4.944	4.738		4.326
	4.944	4.738		4.326
	4.944	4.738		4.326
	4.944	4.738		4.326
	4.944	4.738		4.326
	4.944	4.738		4.326
	4.944	4.738		4.326
	4.944	4.738		4.326
	4.944	4.738		4.326
	4.944	4.738		4.326
	4.944	4.738		4.326
	4.944	4.738		4.326
	4.944	4.738		4.326
	4.944	4.738		4.326
	4.944	4.738		4.326
	4.944	4.738		4.326
	4.944	4.738		4.326
	4.944	4.738		4.326
	4.944	4.738		4.326
	4.944	4.738		4.326
	4.944	4.738		4.326
	4.944	4.738		4.326
	4.944	4.738		4.326
	4.944	4.738		4.326
	4.944	4.738		4.326
	4.944	4.738		4.326
	4.944	4.738		4.326
	4.944	4.738		4.326
	4.944	4.738		4.326
	4.944	4.738		4.326
	4.944	4.738		4.326
	4.944	4.738		4.326
	4.944	4.738		4.326
	4.944	4.738		4.326
	4.944	4.738		4.326
	4.944	4.738		4.326
	4.944	4.738		4.326
	4.944	4.738		4.326
	4.944	4.738		4.326
	4.944	4.738		4.326
	4.944	4.738		4.326
	4.944	4.738		4.326
	4.944	4.738		4.326
	4.944	4.738		4.326
	4.944	4.738		4.326
	4.944	4.738		4.326
	4.944	4.738		4.326
	4.944	4.738		4.326
	4.944	4.738		4.326
	4.944	4.738		4.326
	4.944	4.738		4.326
	4.944	4.738		4.326
	4.944	4.738		4.326
	4.944	4.738		4.326
	4.944	4.635		4.223
	4.944	4.635		4.223
	4.944	4.635		4.223
	4.944	4.635		4.223
	4.944	4.635		4.223
	4.944	4.635		4.223
	4.944	4.635		4.223
	4.944	4.635		4.223
	4.944	4.635		4.223
	4.944	4.635		4.223
	4.944	4.635		4.223
	4.944	4.635		4.223
	4.944	4.635		4.223
	4.944	4.635		4.223
	4.944	4.635		4.223
	4.944	4.635		4.223
	4.944	4.635		4.223
	4.944	4.635		4.223
	4.944	4.635		4.223
	4.944	4.635		4.223
	4.944	4.635		4.223
	4.944	4.635		4.223
	4.944	4.635		4.223
	4.944	4.635		4.223
	4.944	4.635		4.223
	4.944	4.635		4.223
	4.944	4.635		4.223
	4.944	4.635		4.223
	4.944	4.635		4.223
	4.944	4.635		4.223
	4.944	4.635		4.223
	4.944	4.635		4.223
	4.944	4.635		4.223
	4.944	4.635		4.223
	4.944	4.635		4.223
	4.944	4.635		4.223
	4.944	4.635		4.223
	4.944	4.635		4.223
	4.944	4.635		4.223
	4.944	4.635		4.223
	4.944	4.635		4.223
	4.944	4.635		4.223
	4.944	4.635		4.223
	4.944	4.635		4.223
	4.841	4.635		4.223
	4.841	4.635		4.223
	4.841	4.635		4.223
	4.841	4.635		4.223
	4.841	4.635		4.223
	4.841	4.635		4.223
	4.841	4.635		4.223
	4.841	4.635		4.223
	4.841	4.635		4.223
	4.841	4.635		4.223
	4.841	4.635		4.223
	4.841	4.635		4.223
	4.841	4.635		4.223
	4.841	4.635		4.223
	4.841	4.635		4.223
	4.841	4.635		4.223
	4.841	4.635		4.223
	4.841	4.532		4.223
	4.841	4.532		4.223
	4.841	4.532		4.223
	4.841	4.532		4.223
	4.841	4.532		4.223
	4.841	4.532		4.223
[truncated: 7,877 more rows]

## Sheet: Fig. 3c
	Source Data for Fig. 3c
	WT	∆ftsL	∆ftsQ	∆ftsB
	20.7096	11.2416	20.6474	9.67933	Replicate 1
	25.6368	8.43653	18.5583	8.68644	Replicate 2
	27.6447	7.83634	19.6952	10.7527	Replicate 3
	Dunnet's test		P Value
	WT vs. ∆ftsL		<0.0001
	WT vs. ∆ftsQ		0.0494
	WT vs. ∆ftsB		<0.0001

## Sheet: Fig. 3d
	Source Data for Fig. 3d
	WT
	AD	EI	EC	PF	FS
	13.986	15.035	33.2168	24.8252	12.9371	Replicate 1
	9.61538	10.5769	35.2564	32.6923	11.859	Replicate 2
	8.66426	10.1083	37.5451	27.7978	15.8845	Replicate 3
	∆ftsL
	AD	EI	EC	PF	FS
	73.1343	17.9104	4.47761	2.23881	2.23881	Replicate 1
	70.6422	17.4312	5.50459	4.58716	1.83486	Replicate 2
	72.5664	16.8142	5.30973	4.42478	0.884956	Replicate 3
	∆ftsQ
	AD	EI	EC	PF	FS
	68.2203	18.6441	6.77966	2.11864	4.23729	Replicate 1
	50.4132	15.7025	15.2893	12.3967	6.19835	Replicate 2
	54.7619	23.2143	13.9881	6.54762	1.4881	Replicate 3
	∆ftsB
	AD	EI	EC	PF	FS
	76.0736	17.7914	4.90798	0.613497	0.613497	Replicate 1
	65.0407	19.5122	11.3821	2.43902	1.62602	Replicate 2
	58.4615	20	12.3077	5.38462	3.84615	Replicate 3

## Sheet: Fig. 3e
	Source Data for Fig. 3e
			pKT25
			SpoVD			SpoVE			FtsL			FtsQ			FtsB
			Rep 1	Rep 2	Rep 3	Rep 1	Rep 2	Rep 3	Rep 1	Rep 2	Rep 3	Rep 1	Rep 2	Rep 3	Rep 1	Rep 2	Rep 3
	pUT18C	FtsB	1.04553	0.990576	0.910855	0.777395	1.27981	0.827016	45.5623	37.5032	41.7689	4.38542	3.93317	2.79869	6.78202	5.25843	5.73708
		FtsQ	7.26449	8.02292	3.60619	1.35837	1.93212	1.77085	3.34488	3.30985	3.94132	13.1461	12.6517	14.618	0.819034	0.866133	0.803248
		FtsL	1.11495	1.20744	1.17514	1.07719	1.32323	1.34804	3.21573	3.28652	2.16405	2.14708	2.42709	2.33335	2.38118	3.35032	2.11828
		SpoVE	2.12222	1.7441	1.49253	0.928325	1.09166	0.930393	0.818746	1.08959	1.11854	1.0193	1.26947	0.890076	0.971744	1.29842	0.862164
		SpoVD	33.218	33.4832	33.6539	3.95056	4.78427	5.00899	9.01124	7.46966	9.69775	36.0584	30.6405	34.6494	1.56404	1.08315	1.29663

[truncated: 17 more sheets: Fig. 4b, Fig. 5a, Fig. 5c, Supplementary Fig. 3, Supplementary Fig. 6b, Supplementary Fig. 6d, Supplementary Fig. 6f, Supplementary Fig. 7, Supplementary Fig. 8, Supplementary Fig. 9, Supplementary Fig.11a, Supplementary Fig.11b, Supplementary Fig.11c, Supplementary Fig.11d, Supplementary Fig.12a, Supplementary Fig.12b, Supplementary Fig.12c]
